# Supplementary material for: Recombination Modulates How Selection Affects Linked Sites in Drosophila
Source: PLoS Biol. 2012 Nov 13;10(11):e1001422. doi: 10.1371/journal.pbio.1001422 (PMC3496668; doi:10.1371/journal.pbio.1001422)
Supplement: Dataset S1 — Recombination estimates and confidence intervals. (XLSX) [file pbio.1001422.s001.xlsx]

## Sheet: Readme
Raw recombination data for all three maps for chromosome 2 and XL and XR are provided in the 'Uncondensed' tabs
Intervals were condensed between all three maps so that markers were nearly on top of one another between maps. Sometimes, this meant that two consecutive intervals were combined. These data can be found on the 'condensed' tabs

## Sheet: Uncondensed_Chromosome 2
D. pseudoobscura Pikes Peak						95% CI	95% CI			D. pseudoobscura Flagstaff						95% CI	95% CI		D. miranda						95% CI	95% CI
Marker 1	Marker2	# of crossovers	total	bp between markers	cM/MB	Low cM/MB	High cM/Mb			Marker 1	Marker2	# of crossovers	total	bp between markers	cM/MB	Low cM/MB	High cM/Mb		Marker 1	Marker2	# of crossovers	total	bp between markers	cM/MB	Low cM/MB	High cM/Mb
838	483120	6	1400	482282	0.89	0.27	2.13			483222	1570899	38	1260	1087677	2.78	1.95	3.89		484040	1570893	35	1145	1086853	2.82	1.89	3.93
483120	1570882	10	1415	1087762	0.65	0.28	1.2			1570899	2840604	8	1261	1269705	0.5	0.18	0.97		1570893	2320350	3	1122	749457	0.36	-0.04	1.16
1570882	2320120	0	1415	749238	0		0.282272			2840604	2977364	4	1261	136760	2.32	0.13	5.98		2320350	2840444	8	1120	520094	1.37	0.41	2.72
2320120	2840630	9	1415	520510	1.22	0.45	2.38			2977364	3142962	6	1261	165598	2.87	1.06	6.5		2840444	2977150	11	1168	136706	6.89	3.23	12.01
2840630	2977335	6	1407	136705	3.12	0.92	6.78			3142962	3286930	13	1261	143968	7.16	3.69	12.03		2977150	3142796	7	1169	165646	3.62	1.2	7.84
2977335	3142962	1	1403	165627	0.43	-0.17	2.85			3286930	3562158	16	1223	275228	4.75	2.57	8.03		3142796	3287012	5	1169	144216	2.97	0.19	7.13
3142962	3286930	7	1411	143968	3.45	0.67	7.61			3562158	3714403	6	1222	152245	3.23	1.25	7.17		3287012	3436622	5	1169	149610	2.86	0.85	6.87
3286930	3436663	5	1415	149733	2.36	0.36	5.7			3714403	4150638	28	1258	436235	5.11	3.27	7.4		3436622	3562589	7	1158	125967	4.8	1.62	10.36
3436663	3562496	4	1413	125833	2.25	-0.13	6.22			4150638	4275122	7	1262	124484	4.46	1.24	10.08		3562589	3714517	5	1159	151928	2.84	0.86	6.79
3562496	3714423	4	1413	151927	1.86	-0.11	5.15			4275122	4432880	12	1262	157758	6.03	2.86	10.47		3714517	3864425	6	1170	149908	3.42	0.75	7.42
3714423	3863672	2	1415	149249	0.95	-0.39	3.63			4432880	5015853	47	1263	582973	6.4	4.67	8.64		3864425	4014385	15	1169	149960	8.56	4.56	13.9
3863672	4014257	8	1415	150585	3.75	1.1	7.74			5015853	5188165	9	1264	172312	4.13	1.81	8.2		4014385	4151028	19	1170	136643	11.89	6.76	18.49
4014257	4150728	12	1366	136471	6.44	2.77	11.57			5188165	5331286	7	1264	143121	3.87	1.07	8.06		4151028	4274255	3	1170	123227	2.08	-0.35	6.14
4150728	4275122	4	1340	124394	2.4	-0.01	6.42			5331286	5457476	9	1260	126190	5.66	2.49	11.21		4274255	4430745	22	1169	156490	12.03	6.91	18.44
4275122	4577341	19	1378	302219	4.56	2.58	7.21			5457476	5582056	5	1253	124580	3.2	0.8	8.02		4430745	4580238	11	1170	149493	6.29	2.94	11.65
4577341	4730977	7	1399	153636	3.26	0.65	7.16			5582056	5663942	3	1244	81886	2.95	0.5	9.05		4580238	4730385	12	1168	150147	6.84	3.51	12.18
4730977	5015328	30	1409	284351	7.49	4.68	10.67			5663942	5786871	3	1249	122929	1.95	0.33	6.84		4730385	5016531	32	1155	286146	9.69	6.54	13.55
5015328	5189133	9	1411	173805	3.67	1.37	7.7			5786871	5955452	5	1246	168581	2.38	0.6	5.94		5016531	5187862	11	1146	171331	5.6	2.68	10.28
5189133	5331286	10	1413	142153	4.98	2.16	9.2			5955452	6216944	49	1244	261492	15.09	11.25	20.11		5187862	5332136	28	1158	144274	16.77	10.52	24.42
5331286	5457476	8	1415	126190	4.48	1.31	9.24			6216944	6351305	8	1260	134361	4.73	1.75	9.94		5332136	5457501	11	1169	125365	7.51	3.52	13.89
5457476	5579503	1	1415	122027	0.58	-0.24	3.86			6351305	6476292	2	1262	124987	1.27	-0.33	5.27		5457501	5582411	1	1167	124910	0.69	-0.11	3.89
5579503	5664294	2	1415	84791	1.67	-0.69	6.38			6476292	6514704	1	1261	38412	2.06	-0.54	12.48		5582411	5661851		1168	79440	0		3.22451
5664294	5786779	11	1408	122485	6.38	3.11	12.1			6514704	6802200	11	1262	287496	3.03	1.29	5.47		5661851	5785396	1	1171	123545	0.69	-0.12	3.93
5786779	5954093	19	1393	167314	8.15	4.57	12.34			6802200	6895317	9	1259	93117	7.68	3.38	15.2		5785396	5955370	11	1171	169974	5.53	2.58	10.24
5954093	6103567	10	1399	149474	4.78	2.11	8.8			6895317	7217136	24	1259	321819	5.93	3.75	8.73		5955370	6476179	65	1169	520809	10.72	8.2	13.65
6103567	6218758	50	1411	115191	30.81	22.1	41.3			7217136	7353224	7	1256	136088	4.1	1.16	9.24		6476179	6514865	8	1169	38686	17.69	7.35	35.79
6218758	6351238	9	1409	132480	4.82	1.8	9.35			7353224	7508796	12	1255	155572	6.15	2.93	10.65		6514865	6801897	29	1162	287032	8.7	5.56	12.55
6351238	6476623	3	1391	125385	1.72	0.12	5.71			7508796	7810821	26	1263	302025	6.82	4.17	10.14		6801897	7045027	22	1161	243130	7.8	4.92	11.92
6476623	6665858	12	1394	189235	4.55	2.44	8.25			7810821	8069015	20	1264	258194	6.13	3.42	9.62		7045027	7960621	52	1167	915594	4.88	3.56	6.43
6665858	6802704	10	1415	136846	5.16	2.24	9.55			8069015	8177049	5	1250	108034	3.7	0.93	9.26		7960621	8068865	8	1169	108244	6.32	2.63	12.79
6802704	7044365	15	1415	241661	4.39	2.32	7.29			8177049	8289379	7	1248	112330	4.99	1.43	10.34		8068865	8288820	19	1171	219955	7.38	4.19	11.93
7044365	7217832	33	1413	173467	13.47	8.85	19.26			8289379	8459239	2	1254	169860	0.94	-0.24	3.88		8288820	8459499	5	1169	170679	2.51	0.75	6.02
7217832	7351593	4	1413	133761	2.12	0.62	5.85			8459239	8582325	9	1256	123086	5.82	2.57	11.51		8459499	8580706	3	1169	121207	2.12	-0.36	7.07
7351593	7508805	7	1413	157212	3.15	0.61	6.97			8582325	8702040	4	1261	119715	2.65	0.14	6.83		8580706	8703647	5	1171	122941	3.47	1.03	8.35
7508805	7657499	8	1410	148694	3.82	1.13	7.85			8702040	8842146	8	1263	140106	4.52	1.67	8.81		8703647	8842073	16	1158	138426	9.98	4.92	16.49
7657499	7810942	3	1412	153443	1.38	0.08	4.64			8842146	8990478	8	1264	148332	4.27	1.57	8.31		8842073	8990691	8	1158	148618	4.65	1.96	9.36
7810942	7960518	13	1414	149576	6.15	2.8	10.83			8990478	9113429	7	1263	122951	4.51	1.25	9.39		8990691	9113906	8	1168	123215	5.56	1.5	11.24
7960518	8068865	4	1372	108347	2.69	-0.08	7.31			9113429	9325684	5	1260	212255	1.87	0.46	4.23		9113906	9262458	4	1168	148552	2.31	0.29	6.35
8068865	8177271	6	1372	108406	4.03	1.27	9.57			9325684	9496350	9	1261	170666	4.18	1.84	8.29		9262458	9326184	4	1171	63726	5.36	0.65	13.21
8177271	8287310	10	1413	110039	6.43	2.8	11.89			9496350	9635653	6	1263	139303	3.41	0.54	7.72		9326184	9497163	5	1171	170979	2.5	0.74	6.01
8287310	8459316	6	1413	172006	2.47	0.72	5.38			9635653	9776248	4	1263	140595	2.25	0.12	6.52		9497163	9634156	4	1168	136993	2.5	0.31	6.15
8459316	8582601	6	1415	123285	3.44	1.01	8.31			9776248	10015045	13	1263	238797	4.31	2.22	8.08		9634156	9778515	1	1167	144359	0.59	-0.1	3.36
8582601	8701693	11	1415	119092	6.53	3.17	11.57			10015045	10137658	3	1257	122613	1.95	0.32	6.02		9778515	10015972	6	1170	237457	2.16	0.48	4.69
8701693	8842063	13	1413	140370	6.56	2.99	11.55			10137658	10491411	11	1258	353753	2.47	1.06	4.74		10015972	10137633	4	1170	121661	2.81	0.34	7.74
8842063	8990507	5	1292	148444	2.61	0.59	5.98			10491411	10660827	2	1262	169416	0.94	-0.25	3.3		10137633	10287591	2	1169	149958	1.14	-0.19	4.48
8990507	9113532	9	1294	123025	5.65	2.4	11.35			10660827	11333433	22	1262	672606	2.59	1.55	3.93		10812999	10963327	10	1169	150328	5.69	2.36	11.02
9113532	9263701	4	1414	150169	1.88	-0.11	5.21			11333433	11445447	0	1263	112014	0	0	2.11501		10963327	11444798	28	1169	481471	4.98	3.11	7.27
9263701	9325813	2	1414	62112	2.28	-0.94	8.72			11445447	11565072	3	1257	119625	2	0.32	6.18		11444798	11565915	8	1170	121117	5.65	1.52	11.43
9325813	9496531	8	1415	170718	3.31	0.97	6.83			11565072	11688998	5	1256	123926	3.21	0.79	8.86		11565915	11690144	8	1171	124229	5.5	2.28	11.94
9496531	9635667	8	1415	139136	4.06	1.19	8.38			11688998	11793452	8	1261	104454	6.07	2.24	11.82		11690144	11792703	13	1170	102559	10.84	4.98	18.64
9635667	9776502	5	1414	140835	2.51	0.38	6.06			11793452	11930270	3	1262	136818	1.74	0.28	5.39		11792703	12320070	68	1164	527367	11.13	8.64	14.22
9776502	9926983	10	1409	150481	4.72	2.06	8.71			11930270	12320824	50	1261	390554	10.17	7.6	13.27		12320070	12459575	9	1165	139505	5.54	1.95	10.56
9926983	10014532	5	1410	87549	4.05	0.62	9.76			12320824	12458201	7	1261	137377	4.04	1.13	8.41		12459575	12701637	17	1171	242062	6	3.52	10.14
10014532	10137343	10	1408	122811	5.78	2.53	10.67			12458201	12704260	7	1261	246059	2.26	0.63	4.7		12701637	12841243	7	1171	139606	4.28	1.42	9.3
10137343	10286888	3	1387	149545	1.45	0.11	4.79			12704260	12839350	1	1261	135090	0.59	-0.15	3.55		12841243	12991232	15	1171	149989	8.54	4.54	13.88
10286888	10490821	16	1393	203933	5.63	3.18	9.56			12839350	13087513	16	1257	248163	5.13	2.71	8.36		12991232	13088494	10	1171	97262	8.78	3.64	17.01
10490821	10661178	2	1415	170357	0.83	-0.34	3.18			13087513	13203539	3	1235	116026	2.09	0.37	6.4		13088494	13318705	9	1171	230211	3.34	1.17	6.38
10661178	10962518	15	1372	301340	3.63	1.97	5.95			13203539	13318738	3	1239	115199	2.1	0.37	6.44		13088494	14068383	10	1170	203936	4.19	1.74	8.12
10962518	11111267	5	1369	148749	2.46	0.44	5.82			13318738	13423631	0	1258	104893	0	0	2.26756		14068383	14219228	6	1169	150845	3.4	0.75	8.04
11111267	11333247	4	1412	221980	1.28	0.38	3.53			13423631	13565467	5	1259	141836	2.8	0.68	7.03		14219228	14319083	1	1169	99855	0.86	-0.14	4.86
11333247	11444124	4	1415	110877	2.55	-0.16	7.06			13565467	14068547	23	1262	503080	3.62	2.23	5.42		14319083	14447609	9	1168	128526	6	2.11	11.44
11444124	11567010	5	1414	122886	2.88	0.44	6.95			14068547	14317723	5	1260	249176	1.59	0.39	3.6		14447609	14565172	5	1166	117563	3.65	1.1	8.75
11567010	11689092	7	1414	122082	4.06	0.78	8.97			14317723	14447629	15	1256	129906	9.2	4.57	15.36		14565172	14683068	4	1163	117896	2.92	0.37	8.01
11689092	11795547	10	1394	106455	6.74	2.98	12.38			14447629	14564548	4	1256	116919	2.72	0.16	7.86		14683068	14832785	11	1166	149717	6.3	2.96	11.65
11795547	11931342	10	1394	135795	5.28	2.34	10.44			14564548	14682905	4	1260	118357	2.68	0.15	7.75		14832785	14892609	5	1170	59824	7.14	2.13	17.18
11931342	12080559	5	1415	149217	2.37	0.36	5.72			14682905	14924507	15	1241	241602	5	2.52	8.32		14892609	14924517	4	1170	31908	10.71	1.31	29.52
12080559	12838741	51	1414	758182	4.77	3.44	6.36			14924507	15085361	32	1240	160854	16.06	10.45	22.92		14924517	15086023	38	1168	161506	20.17	13.96	27.02
12838741	12991162	9	1414	152421	4.18	1.55	8.11			15085361	15202158	25	1260	116797	17	11	25.58		15086023	15203189	21	1166	117166	15.38	9.4	23.93
12991162	13087513	9	1353	96351	6.9	2.75	14.17			15202158	15275996	4	1262	73838	4.29	0.23	11.07		15203189	15425433	21	1169	222244	8.09	4.93	12.6
13087513	13203912	4	1353	116399	2.54	-0.04	6.84			15275996	15634802	7	1257	358806	1.55	0.44	3.22		15425433	15634984	3	1169	209551	1.22	-0.21	4.09
13203912	13318687	1	1415	114775	0.62	-0.26	4.1			15634802	15753936	2	1255	119134	1.34	-0.34	5.53		15634984	15752344	3	1169	117360	2.19	-0.37	6.45
13318687	13422287	3	1362	103600	2.13	0.2	6.95			15753936	15996311	4	1253	242375	1.32	0.08	3.38		15752344	15902032	5	1171	149688	2.85	0.85	6.86
13422287	13568328	7	1362	146041	3.52	0.78	7.63			15996311	16124907	3	1253	128596	1.86	0.31	5.75		15902032	15996348	4	1163	94316	3.65	0.47	10.01
13568328	13868726	6	1413	300398	1.41	0.41	3.41			16124907	16268752	7	1261	143845	3.86	1.08	8.03		15996348	16124836	1	1163	128488	0.67	-0.11	4.56
13868726	14017487	5	1409	148761	2.39	0.37	5.75			16268752	16407237	6	1262	138485	3.43	1.27	7.77		16124836	16268591	17	1169	143755	10.12	5.94	16.39
14017487	14068526	1	1411	51039	1.39	-0.57	9.23			16407237	16800398	17	1260	393161	3.43	1.91	5.72		16268591	16408891	7	1158	140300	4.31	1.46	9.3
14068526	14218403	3	1415	149877	1.41	0.08	4.75			16800398	16945779	4	1261	145381	2.18	0.12	6.31		16408891	16557256	5	1159	148365	2.91	0.89	6.95
14218403	14318857	2	1415	100454	1.41	-0.58	5.39			16945779	17236917	6	1263	291138	1.63	0.26	3.69		16557256	16708262	2	1170	151006	1.13	-0.19	4.44
14318857	14447709	2	1415	128852	1.1	-0.46	4.98			17236917	17517766	19	1264	280849	5.35	3.22	8.56		16708262	16800920	6	1171	92658	5.53	1.21	12.01
14447709	14682905	6	1415	235196	1.8	0.53	3.93			17517766	17617746	7	1261	99980	5.55	1.55	11.56		16800920	16946813	6	1153	145893	3.57	0.83	8.37
14682905	14832840	5	1415	149935	2.36	0.36	5.69			17617746	17744561	7	1256	126815	4.39	1.24	9.13		16946813	17086171	9	1117	139358	5.78	2.19	11.53
14832840	14924591	13	1414	91751	10.02	4.57	17.66			17744561	17876465	6	1256	131904	3.62	0.59	8.17		17086171	17234889		1133	148718	0		1.77556
14924591	15088262	41	1414	163671	17.74	12.22	23.87			17876465	18144172	16	1260	267707	4.74	2.5	7.74		17234889	17384800	12	1167	149911	6.86	2.86	12.2
15088262	15274828	29	1415	186566	10.99	7.23	16.37			18144172	18272579	2	1261	128407	1.24	-0.32	4.35		17384800	17617717	33	1167	232917	12.15	8.28	17.33
15274828	15635407	22	1415	360579	4.31	2.37	6.81			18272579	18317447	0	1262	44868	0	0	5.28435		17617717	17744844	14	1170	127127	9.41	4.69	15.71
15635407	15753132	0	1413	117725	0		1.799			18317447	18457739	4	1256	140292	2.27	0.13	5.83		17744844	17876052	8	1171	131208	5.21	1.4	10.54
15753132	15996705	3	1413	243573	0.87	0.05	2.92			18457739	18572663	1	1254	114924	0.69	-0.18	4.17		17876052	18027726	8	1171	151674	4.5	1.21	9.12
15996705	16126157	2	1414	129452	1.09	-0.45	4.18			18572663	18708860	4	1261	136197	2.33	0.13	6		18027726	18272692	1	1170	244966	0.35	-0.06	1.98
16126157	16407485	17	1414	281328	4.27	2.14	7.12			18708860	18994021	13	1253	285161	3.64	1.89	6.45		18272692	18317938	1	1169	45246	1.89	-0.32	10.73
16407485	16559231	10	1415	151746	4.66	2.02	8.61			18994021	19194357	1	1251	200336	0.4	-0.1	2.4		18317938	18458171	7	1170	140233	4.27	1.41	9.26
16559231	16713837	9	1409	154606	4.13	1.54	8.01			19194357	19340226	5	1250	145869	2.74	0.69	6.86		18458171	18572642	5	1171	114471	3.73	1.11	8.97
16713837	16941300	16	1409	227463	4.99	2.79	8.07			19340226	19550380	19	1241	210154	7.29	3.95	11.58		18572642	18858939	11	1169	286297	3.29	1.54	6.08
16941300	17236870	6	1413	295570	1.44	0.42	3.47			19550380	20032029	30	1251	481649	4.98	3.32	7.27		18858939	18993484	5	1169	134545	3.18	0.95	7.64
17236870	17384493	7	1412	147623	3.36	1.33	7.42			20032029	20114724	2	1263	82695	1.91	-0.5	6.75		18993484	19194722	3	1170	201238	1.27	-0.22	3.76
17384493	17616552	48	1414	232059	14.65	10.76	19.42			20114724	20477555	11	1261	362831	2.4	1.03	4.61		19194722	19339722	1	1170	145000	0.59	-0.1	3.35
17616552	17743118	4	1405	126566	2.25	-0.12	6.2			20477555	20757068	12	1259	279513	3.41	1.62	6.27		19339722	19697032	51	1171	357310	12.22	9.12	16.18
17743118	17876922	10	1404	133804	5.32	2.33	9.81			20757068	20904774	1	1259	147706	0.54	-0.14	3.25		19697032	19847003	6	1171	149971	3.42	0.75	7.42
17876922	18317160	14	1411	440238	2.25	1.12	3.85			20904774	21044209	3	1260	139435	1.71	0.27	5.29		19847003	19997307	4	1171	150304	2.27	0.28	6.27
18317160	18459203	5	1412	142043	2.49	0.38	6.01			21044209	21151971	4	1262	107762	2.94	0.16	8.51		19997307	20032802	1	1171	35495	2.41	-0.41	16.49
18459203	18574517	3	1415	115314	1.84	0.1	6.17			21151971	21278932	1	1255	126961	0.63	-0.16	3.78		20032802	20114580	3	1171	81778	3.13	0.69	9.25
18574517	18708941	1	1414	134424	0.53	-0.22	3.5			21278932	21413680	6	1254	134748	3.55	0.58	8		20114580	20263899	4	1171	149319	2.29	0.28	5.64
18708941	18994911	11	1389	285970	2.77	1.37	5.22			21413680	21775635	37	1252	361955	8.17	5.68	11.51		20263899	20478070	12	1171	214171	4.79	1.98	8.52
18994911	19194591	6	1390	199680	2.16	0.66	5.17			21775635	21909212	6	1233	133577	3.64	0.65	8.14		20478070	20626541	3	1171	148471	1.73	-0.3	5.09
19194591	19340236	4	1412	145645	1.95	-0.11	5.38			21909212	22167690	26	1241	258478	8.11	5.01	11.99		20626541	20757146	3	1170	130605	1.96	-0.33	5.79
19340236	19546543	18	1411	206307	6.18	3.28	10.07			22167690	22294634	12	1262	126944	7.49	3.55	13.01		20757146	20904332	3	1170	147186	1.74	0.38	5.82
19546543	19696955	23	1378	150412	11.1	6.44	17.1			22294634	22592041	29	1264	297407	7.72	5.03	11.09		20904332	21044143	11	1171	139811	6.72	3.14	12.45
19696955	19847004	13	1379	150049	6.28	2.95	10.95			22592041	22707899	7	1263	115858	4.78	1.33	9.96		21044143	21152655	19	1164	108512	15.05	8.59	24.28
19847004	20032105	4	1368	185101	1.58	-0.04	4.28			22707899	22845323	3	1259	137424	1.73	0.28	5.37		21152655	21279545	4	1163	126890	2.71	0.35	7.44
20032105	20114904	4	1368	82799	3.53	-0.09	9.57			22845323	23035594	8	1259	190271	3.34	1.24	6.49		21279545	21414781	3	1170	135236	1.9	-0.32	5.59
20114904	20263892	9	1387	148988	4.36	1.67	8.38			23035594	23168857	8	1262	133263	4.76	1.76	10.01		21414781	21564551	8	1171	149770	4.56	1.89	9.24
20263892	20478312	9	1386	214420	3.03	1.16	6.29			23168857	23329190	2	1263	160333	0.99	-0.26	3.48		21564551	21776042	19	1167	211491	7.7	4.39	11.96
20478312	20625888	8	1413	147576	3.84	1.13	7.9			23329190	23465260	3	1264	136070	1.74	0.27	5.42		21776042	21908164	8	1129	132122	5.36	1.58	10.66
20625888	20757072	11	1347	131184	6.23	3.18	11.56			23465260	23579509	11	1263	114249	7.62	3.25	13.75		21908164	22060980	8	1132	152816	4.62	2.01	9.21
20757072	20904774	4	1346	147702	2.01	-0.02	5.4			23579509	23945065	20	1232	365556	4.44	2.53	6.91		22060980	22167429	5	1171	106449	4.01	1.19	9.65
20904774	21043969	2	1413	139195	1.02	-0.42	3.89			23945065	24128576	6	1233	183511	2.65	0.47	5.92		22167429	22294628	7	1171	127199	4.7	1.55	10.21
21043969	21153089	9	1409	109120	5.85	2.19	11.35			24128576	24344147	12	1263	215571	4.41	2.09	8.12		22294628	22444176	10	1170	149548	5.72	2.37	10.4
21153089	21278604	4	1409	125515	2.26	-0.13	6.25			24344147	24732464	23	1263	388317	4.69	2.89	7.01		22444176	22592729	1	1170	148553	0.58	-0.1	3.27
21278604	21413724	4	1412	135120	2.1	-0.12	5.8			24732464	24885798	4	1261	153334	2.07	0.11	5.33		22592729	22707443	6	1170	114714	4.47	0.98	10.57
21413724	21564631	8	1412	150907	3.75	1.1	7.73			24885798	24996890	2	1257	111092	1.43	-0.37	5.03		22707443	22845848	8	1165	138405	4.96	2.07	10.02
21564631	21776064	20	1414	211433	6.69	3.85	10.48			24996890	25157150	2	1252	160260	1	-0.25	3.49		22845848	23034373	7	1165	188525	3.19	1.07	6.37
21776064	21908703	14	1414	132639	7.47	3.7	12.75			25157150	25330212	5	1256	173062	2.3	0.57	5.77		23034373	23329214	35	1170	294841	10.16	7.1	14.25
21908703	22060525	9	1415	151822	4.19	1.55	8.14			25330212	25474138	14	1262	143926	7.71	3.54	13.27		23329214	23465449	6	1170	136235	3.76	0.83	8.9
22060525	22167193	5	1413	106668	3.32	0.5	8.01			25474138	25619483	18	1261	145345	9.82	5.69	16.02		23465449	23579364	11	1170	113915	8.25	3.86	15.28
22167193	22294199	11	1412	127006	6.13	2.98	10.86			25619483	25743850	22	1263	124367	14.01	8.38	21.26		23579364	23729495	5	1171	150131	2.84	0.85	6.84
22294199	22443388	18	1413	149189	8.54	4.52	13.91			25743850	26052534	5	1264	308684	1.28	0.31	3.23		23729495	23942885	7	1170	213390	2.8	0.93	6.09
22443388	22592050	18	1414	148662	8.56	4.53	13.28			26052534	26242027	1	1262	189493	0.42	-0.11	2.53		23942885	24128762	11	1170	185877	5.06	2.37	9.37
22592050	22708279	8	1414	116229	4.87	1.43	10.03			26242027	26358124	3	1230	116097	2.1	0.38	6.41		24128762	24276407	23	1170	147645	13.32	7.9	20.79
22708279	22845119	3	1414	136840	1.55	0.09	4.47			26358124	26499345	2	1222	141221	1.16	-0.26	4.7		24276407	24344836	15	1169	68429	18.76	9.98	31.92
22845119	23035944	13	1415	190825	4.82	2.19	9.01			26499345	26616545	3	1249	117200	2.05	0.34	6.32		24344836	24494916	36	1170	150080	20.53	14.51	28.57
23035944	23169813	12	1415	133869	6.34	3.35	11.57			26616545	26744814	1	1263	128269	0.62	-0.16	3.74		24494916	24733452	8	1171	238536	2.86	1.19	5.8
23169813	23329358	6	1415	159545	2.66	0.78	5.79			26744814	26881005	10	1262	136191	5.82	2.88	10.96		24733452	24885603	2	1162	152151	1.13	-0.18	4.42
23329358	23465295	9	1415	135937	4.68	1.74	9.09			26881005	26914998	2	1260	33993	4.67	-1.21	19.38		24885603	24996277	1	1160	110674	0.78	-0.12	5.3
23465295	23730067	20	1415	264772	5.34	3.07	8.74			26914998	27056340	4	1256	141342	2.25	0.13	5.79		24996277	25153128		1169	156851	0		1.63172
23730067	23945746	26	1415	215679	8.52	5.27	12.24			27056340	27214256	3	1257	157916	1.51	0.24	4.68		25153128	25330730	2	1165	177602	0.97	-0.16	3.78
23945746	24128865	18	1415	183119	6.95	3.67	11.32			27214256	27368700	5	1258	154444	2.57	0.63	5.81		25330730	25475580	8	1165	144850	4.74	1.98	9.58
24128865	24276404	11	1415	147539	5.27	2.56	9.34			27368700	27493310	7	1258	124610	4.47	1.26	9.28		25475580	25618652	19	1171	143072	11.34	6.45	18.35
24276404	24344558	11	1415	68154	11.41	5.54	21.68			27493310	27611257	2	1260	117947	1.35	-0.35	4.74		25618652	25743525	35	1171	124873	23.96	16.74	33.62
24344558	24494919	33	1415	150361	15.52	10.86	22.19			27611257	28595805	20	1256	984548	1.62	0.91	2.43		25743525	25893481	23	1171	149956	13.1	8.43	19.79
24494919	24885870	15	1415	390951	2.71	1.43	4.5			28595805	29608108	4	1251	1012303	0.32	0.02	0.81		25893481	26051545	4	1170	158064	2.16	0.26	5.96
24885870	24995487	1	1413	109617	0.65	-0.27	3.38			29608108	30601818	4	1255	993710	0.32	0.02	0.92		26051545	26242701	12	1170	191156	5.37	2.75	9.55
24995487	25157106	3	1413	161619	1.31	0.08	4.41												26242701	26357648	3	1171	114947	2.23	-0.38	6.58
25157106	25329920	8	1411	172814	3.28	0.97	6.75												26357648	26498551	2	1171	140903	1.21	-0.21	4.76
25329920	25474091	15	1412	144171	7.37	3.9	12.92												26498551	26616644	3	1170	118093	2.17	-0.37	6.41
25474091	25619240	19	1414	145149	9.26	5.12	14.09												26616644	26744808	3	1157	128164	2.02	-0.32	6.71
25619240	25743882	16	1403	124642	9.15	5.14	15.58												26744808	26882217	9	1158	137409	5.66	2.02	10.75
25743882	26052537	9	1403	308655	2.08	0.78	4.02												26882217	26917157	4	1171	34940	9.78	1.19	26.95
26052537	26358052	5	1415	305515	1.16	0.17	2.79												26917157	27056647	1	1171	139490	0.61	-0.1	4.2
26358052	26617054	1	1414	259002	0.27	-0.11	1.82												27056647	27214232	2	1171	157585	1.08	-0.19	4.26
26617054	26744799	1	1414	127745	0.55	-0.23	2.9												27214232	27368165	3	1168	153933	1.67	-0.28	4.92
26744799	26915169	4	1414	170370	1.66	-0.1	4.6												27368165	27493045	6	1153	124880	4.17	0.96	8.97
26915169	27056883	0	1414	141714	0		1.49342												27493045	27612254	10	1156	119209	7.26	3.06	13.97
27056883	27214028	0	1415	157145	0		1.34582												27612254	28595875	40	1171	983621	3.48	2.46	4.81
27214028	27368682	1	1415	154654	0.46	-0.19	2.4												28595875	29607197	12	1170	1011322	1.01	0.52	1.81
27368682	27493218	3	1413	124536	1.7	0.1	5.72												29607197	30600371	5	1170	993174	0.43	0.13	1.03
27493218	27611257	0	1413	118039	0		1.79422
27611257	28595593	7	1414	984336	0.5	0.1	1.01
28595593	29607930	2	1414	1012337	0.14	-0.06	0.53
29607930	30601069	11	1414	993139	0.78	0.28	1.49

## Sheet: Uncondensed_XR_and_XL
D. miranda										D. pseudoobscura Flagstaff									D. pseudoobscura Pikes Peak
XL			95% CI	95% CI						XL			95% CI	95% CI					XL			95% CI	95% CI
Absolute position Marker 1	Absolute position Marker 2	cM/Mb	Low cM/Mb	High cM/Mb	bp between markers	# of crossovers	total			Absolute position Marker 1	Absolute position Marker 2	cM/Mb	Low cM/Mb	High cM/Mb	bp between markers	# of crossovers	total		Absolute position Marker 1	Absolute position Marker 2	cM/Mb	Low cM/Mb	High cM/Mb	bp between markers	# of crossovers	total
15232628	15426207	14.25	9.59	20.48	193579	32	1161			3194873	4970217	2.03	1.46	2.71	1775344	45	1253		15234812	15422448	15.76	11.49	21.65	187636	41	1388
15426207	15618592	6.27	3.67	9.91	192385	14	1161			4970217	8345365	4.06	3.49	4.64	3375148	167	1249		15422448	15811761	4.18	2.64	5.98	389313	23	1414
15618592	16007215	5.16	3.1	8.26	388623	23	1147			8345365	10084770	3.27	2.52	4.03	1739405	71	1252		15811761	16008229	2.16	0.63	5.72	196468	6	1415
16007215	16204565	6.2	3.66	10.25	197350	14	1145			10084770	13550759	4.88	4.27	5.57	3465989	205	1258		16008229	16204897	1.08	0.06	3.11	196668	3	1414
16204565	16408372	2.94	0.98	6.87	203807	7	1169			17224332	20972059	6.66	5.73	7.85	1691924	139	1255		16204897	16408610	2.78	0.81	6.21	203713	8	1414
16803797	16605384	3.88	1.87	7.41	198413	9	1168												16606128	16804553	1.78	0.27	4.3	198425	5	1414
17005362	16803797	6.8	3.82	11.27	201565	16	1168												16804553	17005108	2.48	0.48	5.47	200555	7	1410
17223239	17005362	2.36	0.52	5.11	217877	6	1167												17005108	17224410	5.17	2.43	8.82	219302	16	1411
17617873	17223239	6.36	4.07	8.65	394634	29	1157												17224410	17419698	2.54	1.01	5.62	195288	7	1409
17816054	17617873	2.18	0.66	5.71	198181	5	1158												17419698	17618185	6.44	3.41	9.97	198487	18	1409
18013606	17816054	6.5	3.46	11.57	197552	15	1169												17618185	17816337	2.15	0.63	4.17	198152	6	1411
18208116	18013606	9.67	6.07	13.79	194510	22	1170												17816337	18013562	8.64	5.09	13.72	197225	24	1409
18413550	18208116	5.83	2.42	9.72	205434	14	1170												18013562	18208167	7.68	4.59	11.79	194605	21	1406
18615615	18413550	1.69	0.21	4.17	202065	4	1169												18208167	18413490	4.15	1.72	8.05	205323	12	1408
19207391	19411123	9.65	5.72	14.57	203732	23	1171												18413490	18915695	1.27	0.47	2.46	502205	9	1415
19411123	19670179	4.95	2.63	8.04	259056	15	1170												19207388	19410833	3.31	1.35	6.75	203445	9	1336
19670179	19925485	0.67	-0.11	2.63	255306	2	1168												19410833	19670548	1.16	0.01	3.09	259715	4	1324
19925485	20168281	2.47	0.82	5.35	242796	7	1169												19670548	19926146	0	0	0.83688	255598	0	1399
																			19926146	20167082	2.08	0.83	4.15	240936	7	1398
Miranda										Flagstaff									Pikes Peak
XR			95% CI	95% CI						XR			95% CI	95% CI					XR			95% CI	95% CI
Absolute position Marker 1	Absolute position Marker 2	cM/Mb	Low cM/Mb	High cM/Mb	bp between markers	# of crossovers	total			Absolute position Marker 1	Absolute position Marker 2	cM/Mb	Low cM/Mb	High cM/Mb	bp between markers	# of crossovers	total		Absolute position Marker 1	Absolute position Marker 2	cM/Mb	Low cM/Mb	High cM/Mb	bp between markers	# of crossovers	total
2194213	2828810	1.08	0.29	2.18	634597	8	1170			63149	182736	10.23	8.59	12.81	119587	3	1262		441949	597613	0.92	-0.37	3.49	155664	2	1401
2828810	3056290	12.82	8.42	17.68	227480	34	1167			182736	292747	1.99	0.32	6.17	110011	1	1262		597613	730850	1.61	0.11	4.61	133237	3	1400
3056290	3282901	6.81	3.72	10.79	226611	18	1167			441237	603660	0	0	1.4773	162423	0	1247		730850	871606	0.5	-0.21	3.34	140756	1	1414
3282901	3695570	5.81	3.62	8.24	412669	28	1169			603660	731677	0	0	1.9142	128017	0	1221		871606	1039866	0.42	-0.17	2.2	168260	1	1415
3695570	3819021	1.39	-0.23	3.82	123451	2	1168			731677	871606	0	0	1.75125	139929	0	1221		1039866	1170404	0	0	1.62013	130538	0	1415
3819021	3953777	3.83	0.86	7.54	134756	6	1164			871606	1040697	0.47	-0.12	2.84	169091	1	1254		1170404	1229015	3.64	0.23	12.17	58611	3	1406
4426676	4582627	1.71	0.42	5.55	155951	3	1128			1040697	1170402	0	0	1.84403	129705	0	1251		1229015	1416526	1.14	0.07	3.27	187511	3	1402
4582627	4746622	2.15	0.33	5.81	163995	4	1132			1170402	1227519	0	0	4.16759	57117	0	1257		1416526	1560677	0.49	-0.2	2.58	144151	1	1404
4746622	5011158	8.74	5.33	12.53	264536	27	1169			1227519	1415840	0	0	1.26001	188321	0	1261		1560677	1713956	2.32	0.36	6.23	153279	5	1408
5011158	5168174	4.9	1.71	9.99	157016	9	1171			1415840	1560516	1.09	-0.29	4.55	144676	2	1264		2360300	2519994	1.33	0.08	4.46	159694	3	1411
5168174	5314389	1.17	-0.2	4.59	146215	2	1171			1838664	1975142	0.58	-0.15	4.24	136478	1	1261		2519994	2675307	0	0	1.36652	155313	0	1410
5314389	5456734	11.4	6.48	17.74	142345	19	1171			1975142	2073518	0	0	2.41778	98376	0	1258		2675307	2828499	0.46	-0.19	3.07	153192	1	1414
5456734	5697033	8.53	5.62	13.12	240299	24	1171			2073518	2194804	1.31	-0.33	5.44	121286	2	1254		2828499	3058297	3.69	1.51	6.74	229798	12	1415
5697033	5859545	8.75	5.05	13.06	162512	16	1126			2194804	2828499	1.63	0.69	3.06	633695	13	1256		3058297	3283336	1.88	0.55	4.11	225039	6	1415
5859545	5997209	5.17	1.54	10.98	137664	8	1124			2828499	2899907	6.67	1.07	15.07	71408	6	1260		3283336	3562250	1.53	0.45	3.32	278914	6	1410
5997209	6150209	5.05	2.43	8.97	153000	9	1166			2899907	3057974	10.04	6.24	15.74	158067	20	1261		3562250	3696964	1.05	-0.43	4.02	134714	2	1409
6150209	6447907	2.59	0.91	5.28	297698	9	1168			3057974	3135002	4.12	0.22	11.91	77028	4	1261		3696964	3818959	0.58	-0.24	3.86	121995	1	1413
6447907	6571286	4.15	0.91	9.83	123379	6	1171			3135002	3283256	3.2	1.18	6.58	148254	6	1263		3818959	3952315	0	0	1.5949	133356	0	1407
6571286	6739268	2.03	0.25	6.2	167982	4	1171			3283256	3562441	1.42	0.35	3.57	279185	5	1260		4428264	4582532	1.37	0.08	3.97	154268	3	1415
6739268	6832687	5.49	1.21	11.91	93419	6	1170			3562441	3699099	7.02	3.44	13.46	136658	12	1222		4582532	4748883	2.12	0.32	5.13	166351	5	1415
6832687	7162367	9.39	6.35	12.44	329680	34	1100			3699099	3818889	3.42	0.92	9.27	119790	5	1220		4748883	5010900	1.35	0.2	3.26	262017	5	1415
7162367	7299241	4.65	1.72	9.76	136874	7	1101			3818889	3953185	0.6	-0.14	4.32	134296	1	1239		5010900	5168359	2.24	0.34	4.78	157459	5	1415
7299241	7436805	6.21	2.58	12.76	137564	10	1170			3953185	4153827	0	0	1.20458	200642	0	1238		5168359	5314039	0.49	-0.2	3.23	145680	1	1412
7436805	7604755	2.54	0.76	6.12	167950	5	1170			4900658	5010612	2.91	0.18	7.46	109954	4	1249		5314039	5456787	2.99	0.89	6.49	142748	6	1406
7604755	7805046	3.87	1.38	6.87	200291	9	1160			5010612	5168359	1.01	-0.26	4.18	157747	2	1261		5456787	5697016	1.77	0.52	3.85	240229	6	1409
7805046	8014880	3.7	1.79	7.04	209834	9	1160			5168359	5456720	0.56	-0.14	1.94	288361	2	1247		5697016	5859900	2.63	0.79	6.93	162884	6	1402
8014880	8147782	2.57	0.32	7.09	132902	4	1170			5456720	5696897	1.43	0.64	2.82	240177	9	1248		5859900	5998457	3.09	0.93	6.7	138557	6	1400
8147782	8394866	2.43	0.81	5.26	247084	7	1167			5696897	5860495	3.4	0.96	7.07	163598	7	1258		5998457	6149219	0	0	1.40478	150762	0	1413
8394866	8580437	0.92	-0.16	3.62	185571	2	1168			5860495	5998326	1.17	-0.28	4.8	137831	2	1242		6149219	6447421	0.95	-0.06	2.63	298202	4	1414
8580437	8736552	2.19	0.27	6.03	156115	4	1171			5998326	6150838	2.11	0.14	5.39	152512	4	1245		6447421	6570929	3.44	1.01	8.29	123508	6	1414
8736552	8836689	0	0	2.55368	100137	0	1170			6150838	6319795	0.94	-0.24	3.31	168957	2	1258		6570929	6739218	0.42	-0.17	2.8	168289	1	1413
8836689	9039819	1.69	0.21	4.15	203130	4	1167			6319795	6447718	1.24	-0.32	4.37	127923	2	1257		6739218	6832006	5.34	2.11	11.81	92788	7	1413
9039819	9156938	1.46	-0.24	6.59	117119	2	1167			6447718	6570684	1.94	-0.5	6.82	122966	3	1260		6832006	7162355	3	1.48	5.12	330349	14	1415
9156938	9287616	0	0	1.95686	130678	0	1170			6570684	6739218	1.41	0.22	4.38	168534	3	1261		7162355	7299775	4.11	1.93	7.75	137420	8	1415
9287616	9534226	0.69	-0.12	2.72	246610	2	1171			6739218	6833927	2.52	0.41	6.75	94709	3	1256		7299775	7435918	2.6	0.39	7	136143	5	1415
9534226	9662427	3.34	1	8.02	128201	5	1169			6833927	6958827	0.64	-0.16	3.84	124900	1	1257		7435918	7604544	1.27	0.08	3.64	168626	3	1404
9662427	9800598	17.35	10.82	25.34	138171	28	1169			6958827	7009027	0.72	-0.19	4.36	50200	3	1262		7604544	7805041	0.71	-0.29	2.71	200497	2	1400
9800598	9940790	6.7	3.13	13.13	140192	11	1171			7009027	7163020	2.57	0.62	6.47	153993	5	1264		7805041	8015776	0.67	-0.28	2.1	210735	2	1409
9940790	10064087	20.8	12.67	28.94	123297	30	1171			7163020	7436272	7.57	4.64	10.87	273252	26	1258		8015776	8391701	0.77	0.24	1.83	375925	4	1387
10064087	10145367	4.21	0.52	10.36	81280	4	1169			7436272	7604568	0.47	-0.12	2.26	168296	1	1256		8391701	8578705	1.54	-0.06	4.22	187004	4	1388
10145367	10296934	5.64	3	10.27	151567	10	1169			7604568	7700318	0	0	2.47818	95750	0	1261		8578705	8739067	0.44	-0.18	2.94	160362	1	1413
10296934	10461655	2.59	0.77	6.24	164721	5	1171			7700318	8015786	0.25	-0.06	1.52	315468	1	1257		8739067	8837193	1.45	-0.59	6.55	98126	2	1406
10461655	10638329	8.23	4.83	12.19	176674	17	1170			8015786	8303192	0.28	-0.07	1.67	287406	1	1256		8837193	9039640	0.35	-0.14	1.83	202447	1	1407
10638329	10936986	8.05	5.71	11.75	298657	28	1165			8303192	8392161	1.79	-0.45	7.41	88969	2	1253		9039640	9159672	1.18	-0.49	5.34	120032	2	1415
10936986	11059737	5.59	1.52	11.29	122751	8	1166			8392161	8579426	0.85	-0.22	2.99	187265	2	1255		9159672	9288646	0.55	-0.23	2.87	128974	1	1414
11059737	11187040	8.62	4.69	15.69	127303	12	1094			8579426	8736415	4.74	0.75	12.7	156989	1	1262		9288646	9535042	0.57	-0.24	2.6	246396	2	1412
11187040	11336055	4.91	2.22	10.28	149015	8	1094			8736415	8837349	0	0	2.36778	100934	0	1252		9535042	9661523	3.92	0.75	7.87	126481	7	1413
11336055	11472491	8.76	5.1	15.37	136436	14	1171			8837349	8951306	0.71	-0.17	4.22	113957	1	1243		9661523	9800583	18.89	13.12	26.11	139060	37	1410
11472491	11606321	1.92	-0.33	5.65	133830	3	1170			8951306	9039991	0	0	2.69052	88685	0	1254		9800583	9941720	12.61	8.36	17.58	141137	25	1405
11606321	11794773	7.1	3.91	10.81	188452	15	1122			9039991	9159762	1.32	-0.35	5.5	119771	2	1263		9941720	10146138	7.04	4.1	10.95	204418	20	1391
11794773	11900637	3.36	0.53	9.98	105864	4	1123			9159762	9288132	1.89	0.33	5.01	128370	3	1237		10146138	10296908	3.34	0.68	6.65	150770	7	1392
12971670	13091970	9.25	4.26	15.08	120300	13	1168			9288132	9408086	0.68	-0.15	4.02	119954	1	1224		10296908	10461764	4.3	1.88	7.94	164856	10	1410
13091970	13249912	7.05	3.88	12.12	157942	13	1168			9408086	9534253	0	0	1.90334	126167	0	1246		10461764	10637841	12.06	8.08	17.19	176077	29	1366
13249912	13407270	6.51	3.33	10.97	157358	12	1171			9534253	10064885	10.98	8.69	13.28	530632	73	1259		10637841	10768942	25.16	19.04	32.84	131101	45	1366
13407270	13597350	0	0	1.34417	190080	0	1171			10064885	10146134	4.89	1.2	11.04	81249	5	1259		10768942	10937776	4.19	1.82	7.74	168834	10	1414
13597350	13760923	0.52	-0.09	3.58	163573	1	1170			10146134	10297024	3.68	1.03	8.32	150890	7	1260		10937776	11060303	13.87	8.97	20.41	122527	24	1413
13760923	14135359	6.43	4.56	9.11	374436	28	1164			10297024	10637518	0.5	-0.13	3.05	340494	19	1262		11060303	11187362	14.54	9.03	20.85	127059	26	1408
14135359	14277248	1.22	-0.19	4.04	141889	2	1156			10637518	10769092	17.8	13.23	25.43	131574	29	1239		11187362	11335817	7.65	4.28	12.37	148455	16	1409
14277248	14385801	3.96	1.2	9.49	108553	5	1162			10769092	10810575	3.89	-0.93	15.95	41483	2	1238		11335817	11473128	3.1	0.92	7.47	137311	6	1409
14385801	14552085	2.57	0.16	6.78	166284	5	1171			10810575	11186038	6.76	4.36	9.17	375463	32	1261		11473128	11604764	3.78	1.5	8.34	131636	7	1406
14552085	14661265	7.05	3.38	12.54	109180	9	1170			11186038	11335817	4.42	2.37	6.78	149779	13	1262		11604764	11900521	5.51	3.48	7.88	295757	23	1412
14661265	14773738	15.2	8.09	24.11	112473	20	1170			11335817	11604392	0.89	0.14	2.38	268575	3	1259		11900521	12134021	15.51	11.64	20.68	233500	51	1411
14773738	14975730	4.23	1.75	8.19	201992	10	1171			11604392	11694263	5.3	1.96	11.98	89871	6	1260		12134021	12240080	0	0	2.04755	106059	0	1378
14975730	15091887	3.68	1.09	7.98	116157	5	1171			11694263	11899796	2.34	0.39	5.26	205533	6	1249		12240080	12383852	0	0	1.51265	143772	0	1376
15091887	15217172	4.09	0.9	8.88	125285	6	1170			11899796	12240531	6.86	4.51	9.8	340735	29	1242		12383852	12971351	1.46	0.61	2.82	587499	12	1401
15217172	15346065	5.43	1.55	11.64	128893	8	1144			12240531	12383448	0	0	1.67223	142917	0	1252		12971351	13097649	10.16	6.2	15.71	126298	18	1403
15346065	15459123	3.88	1.22	11.84	113058	5	1141			12383448	12519244	6.88	3.54	12.22	135796	3	1262		13097649	13246246	16.23	11.51	23.66	148597	34	1411
15459123	15660867	6.8	4.32	11.26	201744	16	1167			12519244	12670100	6.85	4.19	12.15	150856	13	1259		13246246	13407111	11.87	8.13	18.1	160865	27	1415
15660867	15881607	10.45	6.82	15.45	220740	27	1171			12670100	12728548	6.87	1.74	15.43	58448	5	1245		13407111	13598116	1.54	-0.03	3.64	191005	4	1358
15881607	16058330	6.29	2.89	10.82	176723	13	1170			12728548	12845006	2.07	0.35	7.22	116458	3	1244		13598116	13761391	0.45	-0.16	2.29	163275	1	1357
16058330	16150941	1.85	-0.31	7.25	92611	2	1170			12845006	12970528	21.54	15.95	31.14	125522	34	1259		13761391	13882547	1.17	-0.48	5.29	121156	2	1414
16150941	16379135	6.75	3.68	11.14	228194	18	1169			12970528	13094995	9.57	4.75	16.01	124467	15	1259		13882547	14004918	0.58	-0.24	3.03	122371	1	1413
16379135	16502440	9.02	4.96	16.33	123305	13	1169			13094995	13248034	15.61	10.37	22.82	153039	30	1257		14004918	14135419	3.27	0.97	7.87	130501	6	1406
16502440	16625538	6.94	2.88	13.44	123098	10	1171			13248034	13407299	10.46	7.32	16.75	159265	21	1261		14135419	14276566	2.01	-0.11	6.27	141147	4	1407
16625538	16782610	8.7	4.88	13.8	157072	16	1171			13407299	13484737	0	0	3.05936	77438	0	1263		14276566	14386211	1.29	-0.53	5.85	109645	2	1414
16782610	17002366	4.68	2.4	8.32	219756	12	1168			13484737	13598092	0.7	-0.18	3.35	113355	1	1253		14386211	14552726	2.12	0.32	4.53	166515	5	1414
17002366	17147409	1.18	-0.2	4.63	145043	2	1168			13598092	13760571	0	0	1.4709	162479	0	1252		14552726	14660637	3.93	1.15	10.42	107911	6	1414
17147409	17292971	1.76	0.39	5.2	145562	3	1171			13760571	14135366	1.75	0.28	5.43	374795	12	1262		14660637	14773238	6.98	3.43	13.2	112601	11	1400
17292971	17437886	21.87	14.95	28.81	144915	37	1169			14135366	14276715	0.56	-0.15	3.39	141349	1	1261		14773238	14883338	6.07	2.44	11.53	110100	9	1346
17437886	17587615	0	0	1.71079	149729	0	1168			14276715	14386543	0.73	-0.18	4.37	109828	1	1253		14883338	15091254	1.42	-0.02	3.82	207916	4	1356
18105083	18578523	7.64	5.31	10.19	473440	42	1163			14386543	14552726	0	0	1.43354	166183	0	1256		15091254	15219134	4.44	1.31	9.13	127880	8	1410
18578523	18719892	0	0	1.94323	141369	0	1089			14552726	14883396	2.54	1.47	4.67	330670	20	1262		15219134	15345380	7.29	3.33	12.05	126246	13	1412
18719892	18927946	1.76	0.32	4.65	208054	4	1090			14883396	15091984	1.14	0.18	3.54	208588	3	1261		15345380	15458908	2.5	-0.15	6.02	113528	4	1412
18927946	19137282	4.09	2.18	7.43	209336	10	1169			15091984	15219134	4.79	2.68	7.52	127150	5	1262		15458908	15662005	9.75	5.81	13.2	203097	28	1415
19137282	19282103	4.73	1.27	10.25	144821	8	1169			15219134	15345442	11.93	7.18	19.86	126308	19	1261		15662005	15776584	13.03	7.79	20.02	114579	21	1407
19282103	19479834	5.18	2.65	10.25	197731	12	1171			15345442	15459130	3.12	0.76	7.05	113688	6	1262		15776584	15883454	10.64	5.03	17.2	106870	16	1407
19479834	19652296	2.48	0.74	5.96	172462	5	1171			15459130	15514705	5.84	0.44	14.84	55575	4	1232		15883454	16262117	3.4	2.08	4.98	378663	18	1399
19652296	19821765	3.53	1.17	7.07	169469	7	1171			15514705	15661467	10.52	5.75	16.66	146762	19	1231		16262117	16378343	8.61	3.45	14.64	116226	14	1399
19821765	20005880	4.17	1.46	7.98	184115	9	1171			15661467	15777779	16.45	11.29	26.79	116312	24	1255		16378343	16502584	9.11	5.08	15.55	124241	16	1414
20005880	20193402	3.2	0.53	6.93	187522	7	1168			15777779	15882974	7.56	2.81	15.17	105195	10	1257		16502584	16782343	10.62	7.76	13.85	279759	42	1415
20193402	20307638	3.79	0.29	9.04	114236	5	1155			15882974	16056518	2.74	1.02	6.2	173544	6	1260		16782343	16892413	6.45	3.72	12.81	110070	10	1409
20307638	20507531	9.97	6.46	15.48	199893	23	1155			16056518	16150597	2.53	0.4	7.84	94079	3	1261		16892413	17002537	0.64	-0.26	4.28	110124	1	1408
20507531	20708916	14.9	10.42	20.39	201385	35	1168			16150597	16379013	5.91	3.28	9.86	228416	17	1259		17002537	17296594	0.96	-0.06	2.32	294057	4	1414
20708916	20966759	12.27	8.38	16.56	257843	37	1171			16379013	16503699	7.01	3	12.63	124686	11	1259		17296594	17436504	12.63	8.34	19.08	139910	25	1415
20966759	21213488	5.54	3.11	9.19	246729	16	1171			16503699	16625529	4.56	1.28	10.31	121830	7	1260		17436504	17589441	0	0	1.38382	152937	0	1414
21213488	21330492	2.19	-0.37	7.32	117004	3	1171			16625529	16782343	9.13	5.31	14.88	156814	18	1257		17589441	17740414	7.58	4.26	12.22	150973	16	1399
27361212	27610652	4.11	2.11	6.92	249440	12	1170			16782343	17002717	3.24	1.43	5.97	220374	9	1260		17756805	18107093	0	0	0.624933	350288	0	1367
27610652	27924159	2.72	1.13	5.28	313507	10	1171			17002717	17147300	0.55	-0.14	3.32	144583	1	1260		18107093	18295156	3.1	1.5	6.29	188063	8	1374
27924159	28201973	7.38	4.86	10.99	277814	24	1171			17915221	18294729	2.3	1.25	4.41	379508	11	1259		18295156	18474316	0.39	-0.16	2.63	179160	1	1414
28201973	28354457	6.81	3.53	11.4	152484	12	1156			18294729	18474292	1.33	-0.34	3.55	179563	3	1260		18474316	18577933	2.05	0.12	5.91	103617	3	1414
28354457	28506838	2.84	0.22	7.44	152381	5	1154			18474292	18577786	1.53	-0.4	5.4	103494	2	1259		18577933	18719418	2	-0.12	4.83	141485	4	1413
28506838	28643620	1.88	0.41	5.53	136782	3	1169			18577786	18719326	0.56	-0.15	3.39	141540	1	1260		18719418	18928707	3.04	1.13	5.91	209289	9	1413
28643620	28850094	3.31	0.89	6.71	206474	8	1169			18719326	19136708	2.47	1.03	4.15	417382	13	1261		18928707	19137120	1.38	-0.06	3.78	208413	4	1394
28850094	29177698	6.79	4.04	9.86	327604	26	1169			19136708	19281740	9.31	5.17	14.84	145032	17	1259		19137120	19281631	5.96	2.5	10.8	144511	12	1394
29177698	29304156	2.03	-0.35	6.77	126458	3	1171			19281740	19824506	4.18	0.66	9.46	542766	15	1262		19281631	19480284	4.77	2.26	8.8	198653	13	1371
29304156	29466542	4.21	1.13	9.14	162386	8	1171			19824506	20193771	0	0	0.642081	369265	0	1262		19480284	19652515	3.82	1.49	7.88	172231	9	1369
29466542	29583658	0.77	-0.09	4.18	117116	1	1116			20193771	20307573	2.19	1.27	3.67	113802	7	1262		19652515	20004191	0.85	-0.01	1.98	351676	4	1345
29583658	29819281	1.14	-0.13	2.84	235623	3	1115			20307573	20709114	6.53	4.29	8.78	401541	33	1259		20004191	20194622	0	0	1.16831	190431	0	1345
29819281	29998025	3.83	1.59	7.74	178744	8	1170			20709114	21213479	11.65	9.44	14.27	504365	73	1248		20194622	20508462	4.29	2.69	6.52	313840	19	1412
29998025	30184676	3.2	1.06	6.95	186651	7	1171			21213479	21331235	2.72	0.17	7.81	117756	4	1251		20508462	20709111	8.1	5.61	12.6	200649	23	1415
30184676	30370639	32.33	25.8	41.09	185963	70	1170			21655400	21746638	4.34	-0.05	12.01	91238	5	1263		20709111	20967916	14.89	11.4	19.56	258805	52	1352
30370639	30547278	18.4	12.72	25.23	176639	38	1171			21746638	21996979	1.9	0.3	4.3	250341	6	1263		20967916	21213782	6.62	4.18	10.29	245866	22	1352
30547278	30736195	3.16	1.05	7.4	188917	7	1171			21996979	22309817	4.87	1.36	10.15	312838	5	1262		21213782	21331908	1.2	-0.5	5.43	118126	2	1414
30736195	30942700	6.24	3.34	9.64	206505	15	1164			22309817	22582671	9.02	6.08	13.8	272854	31	1261		21746517	21997257	1.13	-0.07	3.52	250740	4	1413
										22582671	22737907	7.66	3.8	11.53	155236	15	1261		21997257	22312127	2.47	1.2	4.38	314870	11	1413
										22737907	22892100	4.12	1.53	9.32	154193	8	1258		22312127	22582676	12.03	8.7	15.75	270549	46	1415
										22892100	23029098	0.58	-0.15	4.23	136998	1	1258		22582676	23029098	5.72	3.93	7.97	446422	36	1410
										23029098	23236026	1.27	0.31	2.87	206928	14	1262		23029098	23233321	2.09	0.13	4.53	204223	6	1409
										23236026	23563188	4.68	2.54	7.13	327162	19	1242		23233321	23563348	3.87	2.05	5.69	330027	18	1409
										23563188	23690483	1.9	0.33	5.83	127295	3	1240		23563348	23689094	2.83	0.44	6.81	125746	5	1406
										23690483	23852960	4.4	1.94	9.33	162477	9	1259		23689094	23968772	2.54	1.11	4.68	279678	10	1410
										23852960	23968507	5.36	2.94	9.23	115547	1	1262		23968772	24933762	8.95	7.36	10.78	964990	120	1403
										23968507	24132591	0.98	-0.24	3.41	164084	2	1250		24933762	25122702	10.56	6.85	14.8	188940	28	1404
										24132591	24204409	1.11	-0.28	6.68	71818	1	1250		25122702	25326652	3.12	1.16	6.06	203950	9	1415
										24204409	24756460	10.24	8.41	13.19	552051	71	1261		25326652	25554112	5.62	2.98	9.14	227460	18	1408
										24756460	25297845	0.69	-0.18	5.01	541385	42	1262		25554112	25754653	2.48	0.49	5.47	200541	7	1407
										25297845	25327633	2.66	-0.7	16.09	29788	1	1263		25754653	25904313	3.31	0.64	6.65	149660	7	1414
										25327633	25755255	3.53	2.12	5.4	427622	19	1260		25904313	26128994	2.21	0.87	4.88	224681	7	1410
										25755255	25904261	1.6	0.26	4.96	149006	3	1257		26128994	26350588	1.92	0.57	4.63	221594	6	1410
										25904261	26858881	4.61	3.34	5.98	954620	55	1254		26350588	26607174	3.1	1.15	5.83	256586	11	1383
										27018321	27171599	2.59	0.63	5.2	153278	5	1259		26607174	26858488	11.33	8.14	14.93	251314	39	1371
										27171599	27651380	1.66	0.62	3.33	479781	10	1254
										27651380	27920590	5.63	3.4	8.97	269210	19	1255
										27920590	28089293	10.4	6.84	15.15	168703	22	1254
										28602986	28810294	0.38	-0.1	2.8	207308	1	1259
										28810294	28949895	0.57	-0.15	3.43	139601	1	1259
										28949895	29073301	0.64	-0.17	3.88	123406	1	1263

## Sheet: Chr2_condensed
	D. miranda						95%CI	95%CI			D. pseudoobscura Flagstaff						95%CI	95%CI			D. pseudoobscura Pikes Peak						95%CI	95%CI
	Marker 1	Marker2	bp between markers	#crossovers	#individuals	Kosambi cM/Mb	Low	High			Marker 1	Marker2	bp between markers	#crossovers	#individuals	Kosambi cM/Mb	Low	High			Marker 1	Marker2	bp between markers	#crossovers	#individuals	Kosambi cM/Mb	Low	High
1	484040	1570893	1086853	35	1145	2.81601	1.99	3.93			483222	1570899	1087677	38	1260	2.77614	1.85	3.79			483120	1570882	1087762	10	1415	0.649738	0.28	1.2
2	1570893	2840444	1269551	11	1120	0.773714	0.38	1.4			1570899	2840604	1269705	8	1261	0.499684	0.18	0.89			1570882	2840630	1269748	9	1415	0.500947	0.19	0.97
3	2840444	2977150	136706	11	1168	6.88991	3.96	12.75			2840604	2977364	136760	4	1261	2.31949	0.13	5.98			2840630	2977335	136705	6	1407	3.11949	0.92	7.51
4	2977150	3142796	165646	7	1169	3.61513	1.2	7.84			2977364	3142962	165598	6	1261	2.87339	0.46	6.5			2977335	3142962	165627	1	1403	0.43034	-0.17	2.85
5	3142796	3287012	144216	5	1169	2.96587	0.89	7.13			3142962	3286930	143968	13	1261	7.16183	2.99	12.03			3142962	3286930	143968	7	1411	3.44603	0.67	7.61
6	3287012	3562589	275577	12	1158	3.7609	1.58	6.67			3286930	3562158	275228	16	1223	4.75445	2.57	7.66			3286930	3562496	275566	9	1413	2.31152	1.22	4.49
7	3562589	3714517	151928	5	1159	2.83962	0.21	7.45			3562158	3714403	152245	6	1222	3.22516	1.25	7.17			3562496	3714423	151927	4	1413	1.86332	-0.11	5.81
8	3714517	4151028	436511	40	1169	7.85108	5.55	10.39			3714403	4150638	436235	28	1258	5.10557	3.27	7.17			3714423	4150728	436305	22	1366	3.6926	2.55	5.76
9	4151028	4274255	123227	3	1170	2.08081	0.46	5.33			4150638	4275122	124484	7	1262	4.45598	2.05	10.08			4150728	4275122	124394	4	1340	2.39972	-0.01	6.42
10	4274255	5016531	742276	77	1155	9.03518	7.39	11.24			4275122	5015853	740731	59	1262	6.32998	4.97	8.24			4275122	5015328	740206	56	1378	5.50231	4.14	7.41
11	5016531	5187862	171331	11	1146	5.60306	2.68	10.28			5015853	5188165	172312	9	1264	4.13247	1.81	8.2			5015328	5189133	173805	9	1411	3.67009	0.79	7.12
12	5187862	5332136	144274	28	1158	16.7726	11.22	23.03			5188165	5331286	143121	7	1264	3.86959	1.07	8.06			5189133	5331286	142153	10	1413	4.97887	2.16	9.91
13	5332136	5457501	125365	11	1169	7.50677	2.72	13.09			5331286	5457476	126190	9	1260	5.66078	2.49	9.62			5331286	5457476	126190	8	1415	4.48051	2.1	8.44
14	5457501	5661851	204350	1	1167	0.419329	-0.07	3.36			5457476	5663942	206466	8	1244	3.11491	1.18	6.51			5457476	5664294	206818	3	1415	1.02513	0.06	2.96
15	5661851	5785396	123545	1	1171	0.691223	-0.12	4.74			5663942	5786871	122929	3	1249	1.95392	0.33	6.02			5664294	5786779	122485	11	1408	6.37885	2.3	11.28
16	5785396	5955370	169974	11	1171	5.52719	3.17	9.65			5786871	5955452	168581	5	1246	2.38041	0.6	5.94			5786779	5954093	167314	19	1393	8.15414	5.16	12.34
17	5955370	6476179	520809	65	1169	10.7206	8.2	13.84			5955452	6476292	520840	59	1244	9.13345	7.01	11.66			5954093	6476623	522530	72	1391	9.94152	7.63	12.27
18	6476179	6801897	325718	37	1162	9.78908	7.02	13.49			6476292	6802200	325908	12	1261	2.92027	1.39	5.38			6476623	6802704	326081	22	1394	4.84149	3	7.3
19	6801897	8068865	1266968	82	1161	5.61216	4.57	6.91			6802200	8069015	1266815	98	1255	6.21495	5.17	7.6			6802704	8068865	1266161	87	1372	5.03525	4.07	6.08
20	8068865	8288820	219955	19	1171	7.3793	4.19	11.48			8069015	8289379	220364	12	1248	4.36395	2.09	7.54			8068865	8287310	218445	16	1372	5.33952	2.59	8.55
21	8288820	8459499	170679	5	1169	2.50603	0.75	5.44			8289379	8459239	169860	2	1254	0.938951	-0.24	4.47			8287310	8459316	172006	6	1413	2.46874	0.72	5.96
22	8459499	8580706	121207	3	1169	2.1173	-0.36	7.07			8459239	8582325	123086	9	1256	5.82202	1.76	12.32			8459316	8582601	123285	6	1415	3.4395	1.01	8.31
23	8580706	8703647	122941	5	1171	3.47318	1.03	7.54			8582325	8702040	119715	4	1261	2.64973	0.14	6.83			8582601	8701693	119092	11	1415	6.52813	2.33	12.41
24	8703647	8842073	138426	16	1158	9.98399	5.65	17.22			8702040	8842146	140106	8	1263	4.52119	1.67	8.81			8701693	8842063	140370	13	1413	6.55505	2.28	11.55
25	8842073	8990691	148618	8	1158	4.64877	1.96	9.36			8842146	8990478	148332	8	1264	4.26708	1.57	8.31			8842063	8990507	148444	5	1292	2.60707	0.59	7.32
26	8990691	9113906	123215	8	1168	5.55918	2.31	11.24			8990478	9113429	122951	7	1263	4.50796	1.25	9.39			8990507	9113532	123025	9	1294	5.65383	2.4	10.53
27	9113906	9326184	212278	8	1168	3.22678	0.87	7			9113429	9325684	212255	5	1260	1.86961	0.46	4.23			9113532	9325813	212281	6	1414	1.99895	0.59	4.35
28	9326184	9497163	170979	5	1171	2.49736	0.74	6.01			9325684	9496350	170666	9	1261	4.18225	1.84	8.29			9325813	9496531	170718	8	1415	3.31187	0.97	6.83
29	9497163	9634156	136993	4	1168	2.49992	0.31	6.15			9496350	9635653	139303	6	1263	3.41036	1.26	7.72			9496531	9635667	139136	8	1415	4.06361	1.91	7.66
30	9634156	9778515	144359	1	1167	0.593589	-0.1	3.36			9635653	9776248	140595	4	1263	2.25264	0.12	6.52			9635667	9776502	140835	5	1414	2.51083	0.38	6.06
31	9778515	10015972	237457	6	1170	2.15971	0.9	4.69			9776248	10015045	238797	13	1263	4.31095	2.22	7.66			9776502	10014532	238030	15	1409	4.47316	2.37	7.42
32	10015972	10137633	121661	4	1170	2.81015	0.34	6.92			10015045	10137658	122613	3	1257	1.94649	0.32	6.02			10014532	10137343	122811	10	1408	5.78348	1.71	11.49
33	10137633	10491527	353894	12	1169	2.90105	1.49	4.88			10137658	10491411	353753	11	1258	2.47204	1.06	4.74			10137343	10490821	353478	19	1387	3.87635	2.18	6.14
34	11444798	11565915	121117	8	1170	5.64581	2.34	10.6			11445447	11565072	119625	3	1257	1.99511	0.32	5.34			11444124	11567010	122886	5	1414	2.87757	0.44	6.95
35	11565915	11690144	124229	8	1171	5.49968	1.47	11.14			11565072	11688998	123926	5	1256	3.21238	0.79	8.05			11567010	11689092	122082	7	1414	4.05519	1.6	8.15
36	11690144	11792703	102559	13	1170	10.8357	4.98	18.64			11688998	11793452	104454	8	1261	6.07398	2.24	12.78			11689092	11795547	106455	10	1394	6.73909	2.98	12.38
37	11792703	12841243	1048540	101	1164	8.3599	6.89	9.84			11793452	12839350	1045898	68	1261	5.17603	3.83	6.53			11795547	12838741	1043194	66	1394	4.55218	3.49	5.81
38	12841243	13088494	247251	25	1171	8.63991	5.81	13.1			12839350	13087513	248163	16	1257	5.13029	2.71	8.76			12838741	13087513	248772	18	1353	5.34904	2.94	8.57
39	13088494	13318705	230211	9	1171	3.33883	1.6	7.25			13087513	13318738	231225	6	1235	2.10118	0.37	4.26			13087513	13318687	231174	5	1353	1.5986	0.3	4.19
40	14068383	14319083	250700	7	1169	2.38864	0.79	4.78			14068547	14317723	249176	5	1260	1.59258	-0.01	3.6			14068526	14318857	250331	5	1415	1.41158	0.21	3.41
41	14319083	14447609	128526	9	1168	5.99574	2.88	11.44			14317723	14447629	129906	15	1256	9.19507	4.57	16.13			14318857	14447709	128852	2	1415	1.09694	-0.46	5.75
42	14447609	14683068	235459	9	1163	3.28687	1.59	5.41			14447629	14682905	235276	8	1256	2.70736	1.01	5.68			14447709	14682905	235196	6	1415	1.80292	0.53	3.93
43	14683068	14924517	241449	20	1166	7.10684	3.79	11.26			14682905	14924507	241602	15	1241	5.00384	2.93	8.32			14682905	14924591	241686	18	1414	5.26824	2.78	8.58
44	14924517	15086023	161506	38	1168	20.1728	14.58	28.27			14924507	15085361	160854	32	1240	16.0577	11.07	22.92			14924591	15088262	163671	41	1414	17.7358	12.22	24.49
45	15086023	15634984	548961	45	1166	7.04429	5.03	9.06			15085361	15634802	549441	36	1257	5.21821	3.58	6.68			15088262	15635407	547145	51	1415	6.5988	5.13	8.44
46	15634984	15996348	361364	12	1163	2.85574	1.19	4.79			15634802	15996311	361509	6	1253	1.32463	0.49	2.98			15635407	15996705	361298	3	1413	0.587646	0.03	1.97
47	15996348	16124836	128488	1	1163	0.669203	-0.11	4.56			15996311	16124907	128596	3	1253	1.86186	0.31	5.75			15996705	16126157	129452	2	1414	1.09263	-0.45	4.18
48	16124836	16408891	284055	24	1158	7.30044	4.83	11.18			16124907	16407237	282330	13	1261	3.65202	1.53	6.13			16126157	16407485	281328	17	1414	4.27435	2.5	7.48
49	16408891	16946813	537922	19	1153	3.06452	1.95	5.11			16407237	16945779	538542	21	1260	3.09592	1.8	4.77			16407485	16941300	533815	35	1409	4.65719	3.53	6.16
50	16946813	17234889	288076	9	1117	2.79718	1.41	5.58			16945779	17236917	291138	6	1263	1.63178	0.26	3.35			16941300	17236870	295570	6	1413	1.43668	0.42	3.13
51	17234889	17617717	382828	45	1167	10.0926	7.21	12.99			17236917	17617746	380829	26	1261	5.4172	3.58	7.52			17236870	17616552	379682	55	1412	10.2799	7.63	13.47
52	17617717	17744844	127127	14	1170	9.41428	4.69	15.71			17617746	17744561	126815	7	1256	4.39497	1.24	9.13			17616552	17743118	126566	4	1405	2.24942	-0.12	5.41
53	17744844	17876052	131208	8	1171	5.20715	2.16	10.54			17744561	17876465	131904	6	1256	3.62174	1.35	8.93			17743118	17876922	133804	10	1404	5.32345	2.33	10.56
54	17876052	18317938	441886	10	1169	1.93605	1.03	3.52			17876465	18317447	440982	18	1260	3.24041	1.88	5.28			17876922	18317160	440238	14	1411	2.25409	1.12	3.85
55	18317938	18458171	140233	7	1170	4.26661	1.41	8.55			18317447	18457739	140292	4	1256	2.27009	0.13	6.55			18317160	18459203	142043	5	1412	2.493	0.38	6.01
56	18458171	18572642	114471	5	1171	3.73017	0.24	8.1			18457739	18572663	114924	1	1254	0.693892	-0.18	4.17			18459203	18574517	115314	3	1415	1.83859	0.1	6.17
57	18572642	18993484	420842	16	1169	3.25308	1.59	5.16			18572663	18994021	421358	17	1253	3.22072	1.8	5.12			18574517	18994911	420394	12	1389	2.05526	1.1	3.48
58	18993484	19194722	201238	3	1170	1.27418	0.28	4.26			18994021	19194357	200336	1	1251	0.39901	-0.1	1.9			18994911	19194591	199680	6	1390	2.16179	0.66	5.17
59	19194722	19339722	145000	1	1170	0.589449	-0.1	3.35			19194357	19340226	145869	5	1250	2.74224	0.69	6.86			19194591	19340236	145645	4	1412	1.94507	-0.11	4.69
60	19339722	20032802	693080	62	1171	7.66801	6.07	9.57			19340226	20032029	691803	49	1241	5.71936	4.27	7.47			19340236	20032105	691869	58	1368	6.14274	4.69	8.19
61	20032802	20114580	81778	3	1171	3.13279	-0.54	10.47			20032029	20114724	82695	2	1263	1.91491	-0.5	7.96			20032105	20114904	82799	4	1368	3.53146	1.12	8.36
62	20114580	20478070	363490	16	1171	3.75992	2.11	5.96			20114724	20477555	362831	11	1261	2.40446	1.3	4.33			20114904	20478312	363408	18	1386	3.57448	2.2	6.33
63	20478070	20757146	279076	6	1170	1.83763	0.4	3.63			20477555	20757068	279513	12	1259	3.41041	1.62	5.56			20478312	20757072	278760	19	1347	5.0614	2.91	8.29
64	20757146	20904332	147186	3	1170	1.7421	0.38	5.82			20757068	20904774	147706	1	1259	0.537745	-0.14	3.25			20757072	20904774	147702	4	1346	2.01203	-0.02	5.4
65	20904332	21044143	139811	11	1171	6.71963	2.43	12.45			20904774	21044209	139435	3	1260	1.70758	0.27	4.58			20904774	21043969	139195	2	1413	1.01687	-0.42	3.89
66	21044143	21152655	108512	19	1164	15.0479	8.59	23.36			21044209	21151971	107762	4	1262	2.94131	0.16	6.65			21043969	21153089	109120	9	1409	5.85397	2.19	12.27
67	21152655	21279545	126890	4	1163	2.71056	1.13	7.44			21151971	21278932	126961	1	1255	0.627605	-0.16	5.35			21153089	21278604	125515	4	1409	2.26182	-0.13	6.25
68	21279545	21414781	135236	3	1170	1.89604	-0.32	4.85			21278932	21413680	134748	6	1254	3.55095	0.58	8			21278604	21413724	135120	4	1412	2.09657	0.62	5.06
69	21414781	21776042	361261	27	1167	6.40888	4.47	9.46			21413680	21775635	361955	37	1252	8.17428	6.24	11.23			21413724	21776064	362340	28	1412	5.47564	3.82	8.24
70	21776042	21908164	132122	8	1129	5.36352	1.58	11.42			21775635	21909212	133577	6	1233	3.64309	1.4	8.14			21776064	21908703	132639	14	1414	7.46559	3.7	11.99
71	21908164	22167429	259265	13	1132	4.43026	2.12	7.91			21909212	22167690	258478	26	1241	8.11021	4.62	11.6			21908703	22167193	258490	14	1413	3.83353	2.29	6.93
72	22167429	22294628	127199	7	1171	4.69979	0.77	8.63			22167690	22294634	126944	12	1262	7.49138	3.55	13.01			22167193	22294199	127006	11	1412	6.13435	2.98	11.65
73	22294628	22592729	298101	11	1170	3.15424	1.81	5.84			22294634	22592041	297407	29	1264	7.71978	5.03	11.09			22294199	22592050	297851	36	1413	8.56126	6.21	11.59
74	22592729	22707443	114714	6	1170	4.47058	0.98	8.83			22592041	22707899	115858	7	1263	4.78395	2.19	9.96			22592050	22708279	116229	8	1414	4.86793	1.43	10.89
75	22707443	22845848	138405	8	1165	4.9618	2.07	10.74			22707899	22845323	137424	3	1259	1.73395	0.28	5.37			22708279	22845119	136840	3	1414	1.55046	0.09	5.2
76	22845848	23034373	188525	7	1165	3.18731	1.07	6.9			22845323	23035594	190271	8	1259	3.33976	1.24	7.02			22845119	23035944	190825	13	1415	4.81505	2.19	8.49
77	23034373	23329214	294841	35	1170	10.1581	7.1	13.91			23035594	23329190	293596	10	1262	2.69915	1	5.08			23035944	23329358	293414	18	1415	4.3364	1.95	6.72
78	23329214	23465449	136235	6	1170	3.76437	0.83	8.17			23329190	23465260	136070	3	1264	1.74428	-0.46	5.42			23329358	23465295	135937	9	1415	4.6792	1.74	9.83
79	23465449	23942885	477436	23	1170	4.11956	2.86	6.43			23465260	23945065	479805	31	1232	5.24872	3.58	7.34			23465295	23945746	480451	46	1415	6.77587	4.69	9.08
80	23942885	24128762	185877	11	1170	5.05862	2.37	9.37			23945065	24128576	183511	6	1233	2.65179	0.47	5.92			23945746	24128865	183119	18	1415	6.94827	3.67	11.32
81	24128762	24344836	216074	38	1169	15.0654	10.42	20.65			24128576	24344147	215571	12	1263	4.40798	2.09	7.19			24128865	24344558	215693	22	1415	7.21058	4.43	11.39
82	24344836	24885603	540767	46	1162	7.33587	5.66	9.76			24344147	24885798	541651	27	1261	3.95544	2.48	5.81			24344558	24885870	541312	48	1415	6.27632	4.42	8.51
83	24885603	25153128	267525	1	1160	0.322239	-0.05	2.19			24885798	25157150	271352	4	1252	1.17741	0.07	3.76			24885870	25157106	271236	4	1413	1.0437	-0.06	2.89
84	25153128	25330730	177602	2	1165	0.966625	-0.16	3.22			25157150	25330212	173062	5	1256	2.30032	0.57	5.19			25157106	25329920	172814	8	1411	3.28097	0.97	6.75
85	25330730	25475580	144850	8	1165	4.74103	1.98	9.58			25330212	25474138	143926	14	1262	7.70905	4.23	12.58			25329920	25474091	144171	15	1412	7.3696	3.21	10.84
86	25475580	25618652	143072	19	1171	11.3447	7.15	16.95			25474138	25619483	145345	18	1261	9.82371	5.01	15.34			25474091	25619240	145149	19	1414	9.25965	5.12	14.09
87	25618652	25743525	124873	35	1171	23.9641	17.54	36.04			25619483	25743850	124367	22	1263	14.0117	7.57	20.46			25619240	25743882	124642	16	1403	9.1511	5.14	16.38
88	25743525	26051545	308020	27	1170	7.49735	5.22	10.75			25743850	26052534	308684	5	1264	1.2815	0.31	2.9			25743882	26052537	308655	9	1403	2.07843	0.78	3.7
89	26051545	26357648	306103	15	1170	4.18922	2.23	6.81			26052534	26358124	305590	4	1230	1.0642	0.08	3.36			26052537	26358052	305515	14	1403	3.2666	1.63	5.56
90	26357648	26616644	258996	5	1170	1.65007	0.11	3.97			26358124	26616545	258421	5	1222	1.58336	0.42	3.91			26358052	26617054	259002	1	1414	0.273054	-0.11	1.82
91	26616644	26744808	128164	3	1157	2.02314	0.46	5.14			26616545	26744814	128269	1	1263	0.61727	-0.16	3.74			26617054	26744799	127745	1	1414	0.553614	-0.23	2.9
92	26744808	27056647	311839	14	1158	3.8777	1.95	6.12			26744814	27056340	311526	16	1256	4.09006	1.84	6.98			26744799	27056883	312084	4	1414	0.90645	0.27	2.51
93	27056647	27368165	311518	5	1168	1.37421	0.41	3.3			27056340	27368700	312360	8	1257	2.03762	0.44	3.96			27056883	27368682	311799	1	1415	0.226657	-0.09	1.19
94	27368165	27612254	244089	16	1153	5.68662	2.82	9.38			27368700	27611257	242557	9	1258	2.9497	1.3	5.84			27368682	27611257	242575	3	1413	0.875257	0.05	2.94
95	27612254	28595875	983621	40	1171	3.47818	2.46	4.71			27611257	28595805	984548	20	1256	1.6179	0.91	2.53			27611257	28595593	984336	7	1414	0.502944	0.2	1.01
96	28595875	29607197	1011322	12	1170	1.0143	0.42	1.91			28595805	29608108	1012303	4	1251	0.315863	0.12	0.81			28595593	29607930	1012337	2	1414	0.139719	-0.06	0.53
97	29607197	30600371	993174	5	1170	0.430298	0.03	0.93			29608108	30601818	993710	4	1255	0.320747	0.02	0.72			29607930	30601069	993139	11	1414	0.783372	0.28	1.39

## Sheet: XR_condensed
		D. miranda						95%CI	95%CI		D. pseudoobscura Flagstaff						95%CI	95%CI		D. pseudoobscura Pikes Peak						95%CI	95%CI
Intervals		Marker 1	Marker2	bp between markers	#crossovers	#individuals	Kosambi cM/Mb	Low cM/Mb	High cM/Mb		Marker 1	Marker2	bp between markers	#crossovers	#individuals	Kosambi cM/Mb	Low cM/Mb	High cM/Mb		Marker 1	Marker2	bp between markers	#crossovers	#individuals	Kosambi cM/Mb	Low cM/Mb	High cM/Mb
1	XLgrp1a	3376161	3788830	412669	28	1169	5.80864	3.87	8.48		3372632	3788475	415843	22	1227	4.31355	2.87	6		3374767	3788395	413628	8	1409	1.37274	0.41	2.58
2		3788830	4015441	226611	18	1167	6.80861	4.16	10.79		3788475	4013757	225282	10	1261	3.52042	1.3	6.19		3788395	4013434	225039	6	1415	1.88429	0.11	4.11
3		4015441	4242921	227480	34	1167	12.822	8.86	17.24		4013757	4243232	229475	26	1260	8.99734	5.51	13.8		4013434	4243232	229798	12	1415	3.6908	1.95	6.74
4	XR grp 6	584894	741910	157016	9	1171	4.89526	2.35	9.36		584348	742095	157747	2	1261	1.00544	-0.26	4.18		584636	742095	157459	5	1415	2.24416	0.34	5.42
5		741910	1030470	288560	21	1171	6.21745	3.79	9		742095	1030456	288361	2	1247	0.556197	-0.14	1.6		742095	1030523	288428	7	1406	1.72619	0.34	3.81
6		1030470	1270769	240299	24	1171	8.53387	5.2	13.12		1030456	1270633	240177	9	1248	3.0028	1.34	5.5		1030523	1270752	240229	6	1409	1.77266	0.52	3.85
7		1270769	1433281	162512	16	1126	8.74607	5.05	14.29		1270633	1434231	163598	7	1258	3.4014	0.34	7.07		1270752	1433636	162884	6	1402	2.62746	0.79	6.31
8		1433281	1570945	137664	8	1124	5.1705	1.54	10.26		1434231	1572062	137831	2	1242	1.16832	-0.28	4.8		1433636	1572193	138557	6	1400	3.09318	0.93	5.98
9		1570945	2021643	450698	18	1166	3.42631	1.87	5.43		1572062	2021454	449392	8	1245	1.42994	0.54	2.99		1572193	2021157	448964	4	1413	0.630538	-0.04	1.74
10		2021643	2145022	123379	6	1171	4.15306	0.91	9.02		2021454	2144420	122966	3	1260	1.93628	-0.5	6		2021157	2144665	123508	6	1414	3.43572	1.01	7.48
11		2145022	2313004	167982	4	1171	2.03351	0.25	5.01		2144420	2312954	168534	3	1261	1.41163	0.22	4.97		2144665	2312954	168289	1	1413	0.420535	-0.17	2.2
12		2313004	2406423	93419	6	1170	5.48966	2.28	12.99		2312954	2407663	94709	3	1256	2.52199	-0.65	7.8		2312954	2405742	92788	7	1413	5.33923	2.11	11.81
13		2406423	2736103	329680	34	1100	9.38745	6.95	12.74		2407663	2736756	329093	9	1257	2.1758	0.96	4.61		2405742	2736091	330349	14	1415	2.9954	1.18	5.12
14		2736103	3010541	274438	17	1101	5.62802	3.44	9.28		2736756	3010008	273252	26	1258	7.56793	4.64	10.87		2736091	3009654	273563	13	1415	3.35876	1.53	6.29
15		3010541	3178491	167950	5	1170	2.54457	0.76	6.12		3010008	3178304	168296	1	1256	0.473083	-0.12	3.44		3009654	3178280	168626	3	1404	1.26716	0.08	3.64
16		3178491	3588616	410125	18	1160	3.78475	2.32	5.74		3178304	3589522	411218	1	1257	0.193461	-0.05	1.17		3178280	3589512	411232	4	1400	0.694784	0.21	1.67
17		3588616	3968602	379986	11	1167	2.48088	1.16	4.32		3589522	3965897	376375	3	1253	0.63614	0.1	1.7		3589512	3965437	375925	4	1387	0.767162	-0.03	2.1
18		3968602	4154173	185571	2	1168	0.922739	-0.16	4.16		3965897	4153162	187265	2	1255	0.851003	-0.22	2.99		3965437	4152441	187004	4	1388	1.54108	-0.06	4.22
19		4154173	4410425	256252	4	1170	1.33418	0.16	3.68		4153162	4411085	257923	1	1252	0.309675	-0.08	1.86		4152441	4410929	258488	3	1406	0.825464	0.05	2.76
20		4410425	4613555	203130	4	1167	1.68741	0.21	4.15		4411085	4613727	202642	1	1243	0.397008	-0.1	2.37		4410929	4613376	202447	1	1407	0.351071	-0.14	1.83
21		4613555	4861352	247797	2	1167	0.691616	-0.12	2.71		4613727	4861868	248141	5	1237	1.62896	0.42	4.05		4613376	4862382	249006	3	1414	0.852049	0.05	2.86
22		4861352	5107962	246610	2	1171	0.692571	-0.12	2.72		4861868	5107989	246121	1	1224	0.331948	-0.07	2.36		4862382	5108778	246396	2	1412	0.574861	-0.24	2.2
23		5107962	5719103	611141	78	1169	10.9834	8.82	13.66		5107989	5719870	611881	78	1259	10.1775	8.19	12.84		5108778	5719874	611096	89	1391	10.5279	8.37	12.87
24		5719103	5870670	151567	10	1169	5.64447	3	10.27		5719870	5870760	150890	7	1260	3.68201	1.03	7.66		5719874	5870644	150770	7	1392	3.33548	1.35	6.65
25		5870670	6212065	341395	22	1170	5.51042	3.46	9.03		5870760	6211254	340494	19	1262	4.42299	2.66	6.78		5870644	6211577	340933	39	1366	8.38335	5.74	11.33
26		6212065	6760776	548711	48	1094	8.01676	6.37	10.23		6211254	6759774	548520	63	1238	9.30966	6.92	11.71		6211577	6761098	549521	105	1366	14.0997	11.69	17.1
27		6760776	6909791	149015	8	1094	4.90765	1.55	8.94		6759774	6909553	149779	13	1262	6.87851	3.54	12.89		6761098	6909553	148455	16	1409	7.65048	4.96	13.04
28		6909791	7180057	270266	17	1170	5.37767	2.79	9.08		6909553	7178128	268575	3	1259	0.887224	0.14	3.12		6909553	7178500	268947	13	1406	3.43828	1.58	6.04
29		7180057	7474373	294316	19	1122	5.7559	3.72	9.16		7178128	7473532	295404	13	1250	3.52111	1.83	5.89		7178500	7474257	295757	23	1412	5.5095	3.14	8.56
30	XRgrp8	837840	1396599	558759	14	1089	2.30129	1.23	3.73		837103	1396025	558922	14	1260	1.98828	0.91	3.42		837250	1396437	559187	17	1413	2.15196	1.08	3.23
31		1396599	1541420	144821	8	1169	4.72575	1.27	10.25		1396025	1541057	145032	17	1259	9.31247	5.17	15.53		1396437	1540948	144511	12	1394	5.95745	2.5	10.11
32		1541420	2452719	911299	40	1168	3.76389	2.66	5.2		1541057	2453088	912031	15	1262	1.30348	0.65	2.18		1540948	2453939	912991	26	1345	2.11837	1.35	3.11
33		2452719	2968233	515514	63	1155	10.6231	8.27	13.58		2453088	2968431	515343	40	1259	6.17339	4.23	8.32		2453939	2968428	514489	42	1412	5.78831	4.23	7.74
34		2968233	3472805	504572	53	1171	8.99469	6.8	11.4		2968431	3472796	504365	73	1248	11.6508	9.24	14.48		2968428	3473099	504671	74	1352	10.8891	8.49	13.3
35		3472805	3589809	117004	3	1171	2.18961	0.48	6.46		3472796	3590552	117756	4	1251	2.71535	0.17	7.81		3473099	3591225	118126	2	1414	1.19739	-0.5	4.58
36		5223825	6582867	1359042	148	1115	10.0065	8.52	11.85		5224404	6583530	1359126	117	1250	6.96896	5.91	8.35		5225385	6583265	1357880	157	1403	8.3829	7	9.71
37		6582867	6862369	279502	9	1116	2.88557	1.1	5.75		6583530	6861554	278024	10	1259	2.85712	1.42	5.38		6583265	6862943	279678	10	1410	2.53601	1.11	4.32
38		6862369	6988827	126458	3	1171	2.02592	-0.35	6.77		6861554	6988849	127295	3	1240	1.9006	-0.46	4.26		6862943	6988689	125746	5	1406	2.82812	0.44	6.81
39		6988827	7316431	327604	26	1169	6.79354	4.35	9.86		6988849	7316011	327162	19	1242	4.6774	2.54	7.13		6988689	7318716	330027	18	1409	3.87174	2.05	6.3
40		7316431	7522905	206474	8	1169	3.31465	1.38	6.71		7316011	7522939	206928	14	1262	5.36192	2.94	9.23		7318716	7522939	204223	6	1409	2.08519	0.62	5.02
41		7522905	7964552	441647	20	1154	3.92575	2.57	5.97		7522939	7969366	446427	24	1258	4.27554	2.48	6.52		7522939	7969361	446422	36	1410	5.72421	3.93	7.97
42		7964552	8242366	277814	24	1171	7.38148	4.5	10.99		7969366	8242220	272854	31	1261	9.01709	6.08	13.43		7969361	8239910	270549	46	1415	12.0329	9.07	15.75
43		8242366	8555873	313507	10	1171	2.72419	1.13	5.6		8242220	8555058	312838	5	1262	1.26649	0.31	3.18		8239910	8554780	314870	11	1413	2.4726	1.2	4.38
44		8555873	8805313	249440	12	1170	4.11235	1.71	7.72		8555058	8805399	250341	6	1263	1.89771	0.7	4.3		8554780	8805520	250740	4	1413	1.12901	0.33	2.72
