# Supplementary material for: Recombination Modulates How Selection Affects Linked Sites in Drosophila
Source: PLoS Biol. 2012 Nov 13;10(11):e1001422. doi: 10.1371/journal.pbio.1001422 (PMC3496668; doi:10.1371/journal.pbio.1001422)
Supplement: Dataset S2 — Results of rare-events logistic regression for pairwise map comparisons; intervals condensed across two maps. (XLS) [file pbio.1001422.s002.xls]

## Sheet: Mir vs Flg on CH2
	Term	Estimate	Std. Error	z value	Pr(>|z|)	Odds Ratio (Mir over Flg)	95% Odds Ratio CI		Variance + Bias^2	Benjamini & Hochberg Corrected p-values			D. miranda- raw recombination rate info						Flagstaff- raw recombination rate info
	Species : Mir	0.274426	0.0604811	4.53739	5.69559e-06	1.31578	1.16869	1.48137				Interval	Marker1	Marker2	MirandaCrossovers	MirandaIndividuals	Miranda cM/Mb		Marker1	Marker2	FlagstaffCrossovers	FlagstaffIndividuals	Flagstaff cM/MB
Difference In Each Interval Between the Species (Interaction effect)Difference Between Intervals Over Both Species (Main Effect)	Interval1	1.63487	0.169198	9.66246	4.35294e-22		3.68121	7.14561
	Interval2	0.101026	0.354367	0.285087	0.775577		0.552372	2.21574
	Interval3	-0.532808	0.498397	-1.06904	0.285051		0.220984	1.55901
	Interval4	-0.167417	0.408065	-0.410272	0.681607		0.380137	1.8821
	Interval5	0.566492	0.27989	2.02398	0.0429722		1.01807	3.0498
	Interval6	0.80031	0.253363	3.15875	0.00158449		1.35489	3.65795
	Interval7	-0.135861	0.408096	-0.332916	0.739198		0.3923	1.94256
	Interval8	1.32766	0.194571	6.82355	8.88157e-12		2.57618	5.52357
	Interval9	-0.0251715	0.378314	-0.0665361	0.946951		0.464559	2.04689
	Interval10	0.488053	0.290923	1.67761	0.093424		0.921129	2.88136
	Interval11	1.84983	0.153884	12.0209	2.75901e-33		4.70308	8.59727
	Interval12	0.21027	0.334556	0.628505	0.529673		0.64053	2.37738
	Interval13	-0.0267632	0.378312	-0.0707438	0.943602		0.463822	2.04363
	Interval14	0.213461	0.334559	0.638036	0.52345		0.642573	2.385
	Interval15	-0.585117	0.353817	-1.65373	0.0981833		0.278427	1.11445
	Interval16	-0.770037	0.574709	-1.33987	0.180287		0.150098	1.42817
	Interval17	-0.321859	0.446407	-0.720998	0.470911		0.302155	1.73863
	Interval18	2.10087	0.139461	15.0642	2.78446e-51		6.21849	10.7426
	Interval19	-1.54648	0.99229	-1.5585	0.119115		0.030459	1.48944
	Interval20	0.404031	0.303446	1.33148	0.183033		0.826361	2.71498
	Interval21	2.62883	0.113321	23.1981	4.7629e-119		11.0975	17.304
	Interval22	0.499312	0.290938	1.71622	0.0861225		0.931531	2.91407
	Interval23	-1.09697	0.702889	-1.56066	0.118604		0.0841939	1.32404
	Interval24	0.216662	0.334563	0.647597	0.517245		0.644628	2.39266
	Interval25	-0.532808	0.498397	-1.06904	0.285051		0.220984	1.55901
	Interval26	0.0994313	0.354365	0.28059	0.779025		0.551494	2.2122
	Interval27	0.0986351	0.354365	0.278344	0.780749		0.551056	2.21044
	Interval28	-0.0259677	0.378313	-0.0686408	0.945276		0.46419	2.04526
	Interval29	-0.333072	0.446397	-0.746134	0.455586		0.298791	1.71921
	Interval30	0.212662	0.334558	0.63565	0.525004		0.642061	2.38309
	Interval31	-0.169009	0.408063	-0.414174	0.678747		0.379533	1.8791
	Interval32	-0.534397	0.498396	-1.07223	0.283615		0.220633	1.55653
	Interval33	0.564891	0.279888	2.01828	0.0435624		1.01644	3.04491
	Interval34	-0.776434	0.574705	-1.35101	0.176691		0.149142	1.41905
	Interval35	0.407232	0.30345	1.34201	0.179594		0.829004	2.72371
	Interval36	-0.776434	0.574705	-1.35101	0.176691		0.149142	1.41905
	Interval37	-0.329881	0.4464	-0.738981	0.459918		0.299744	1.72472
	Interval38	0.101026	0.354367	0.285087	0.775577		0.552372	2.21574
	Interval39	1.97537	0.14601	13.529	1.05477e-41		5.41509	9.59795
	Interval40	-0.0243747	0.378315	-0.0644297	0.948628		0.464929	2.04853
	Interval41	-0.0243747	0.378315	-0.0644297	0.948628		0.464929	2.04853
	Interval42	-1.54648	0.99229	-1.5585	0.119115		0.030459	1.48944
	Interval43	0.772542	0.253319	3.04968	0.00229087		1.3179	3.55746
	Interval44	-0.146491	0.408085	-0.358972	0.719616		0.38816	1.92198
	Interval45	-0.333072	0.446397	-0.746134	0.455586		0.298791	1.71921
	Interval46	0.710087	0.261275	2.71777	0.00657231		1.21895	3.3946
	Interval47	-0.528824	0.4984	-1.06104	0.288671		0.221865	1.56524
	Interval48	-0.532012	0.498398	-1.06744	0.285771		0.221159	1.56025
	Interval49	0.722243	0.261294	2.7641	0.005708		1.23381	3.43624
	Interval50	1.477	0.182991	8.07146	6.94635e-16		3.05978	6.26931
	Interval51	1.21242	0.205099	5.9114	3.39222e-09		2.24887	5.02497
	Interval52	0.408034	0.303451	1.34465	0.17874		0.829668	2.7259
	Interval53	-1.09777	0.702888	-1.5618	0.118336		0.0841268	1.32299
	Interval54	-0.526425	0.498402	-1.05623	0.290865		0.222396	1.56901
	Interval55	-0.773241	0.574707	-1.34545	0.178479		0.149619	1.42359
	Interval56	-0.0243747	0.378315	-0.0644297	0.948628		0.464929	2.04853
	Interval57	-0.168214	0.408064	-0.412224	0.680176		0.379835	1.8806
	Interval58	0.829719	0.246083	3.3717	0.000747047		1.41538	3.71375
	Interval59	-0.532808	0.498397	-1.06904	0.285051		0.220984	1.55901
	Interval60	-0.169009	0.408063	-0.414174	0.678747		0.379533	1.8791
	Interval61	1.25088	0.20138	6.2115	5.24797e-10		2.35413	5.18402
	Interval62	-0.0203811	0.378319	-0.0538728	0.957037		0.466785	2.05674
	Interval63	-0.163427	0.408069	-0.400489	0.688796		0.381654	1.88964
	Interval64	0.886048	0.239471	3.70002	0.00021558		1.51692	3.87835
	Interval65	-1.22576	0.498004	-2.46134	0.0138419		0.110599	0.779059
	Interval66	-1.54092	0.992303	-1.55287	0.120455		0.0306283	1.4978
	Interval67	0.835364	0.246092	3.39452	0.000687494		1.42336	3.73484
	Interval68	-1.53852	0.992308	-1.55045	0.121035		0.0307015	1.50141
	Interval69	-0.325075	0.446404	-0.728209	0.466486		0.301186	1.73304
	Interval70	1.911	0.15114	12.6439	1.20961e-36		5.02669	9.09051
	Interval71	-1.10413	0.702885	-1.57086	0.116216		0.0835939	1.31459
	Interval72	0.40483	0.303447	1.33411	0.182169		0.827021	2.71716
	Interval73	0.490455	0.290926	1.68584	0.0918259		0.923339	2.88831
	Interval74	-1.5449	0.992294	-1.55689	0.119495		0.0305072	1.49182
	Interval75	-0.778823	0.574703	-1.35517	0.175362		0.148787	1.41566
	Interval76	-0.533603	0.498396	-1.07064	0.284332		0.220808	1.55777
	Interval77	-1.54171	0.992301	-1.55368	0.120262		0.030604	1.4966
	Interval78	-0.161826	0.40807	-0.396565	0.691688		0.382264	1.89267
	Interval79	1.6143	0.171264	9.42577	4.26954e-21		3.59168	7.02853
	Interval80	-0.144863	0.408087	-0.354981	0.722604		0.388791	1.92512
	Interval81	1.2672	0.201413	6.29153	3.14351e-10		2.39271	5.26965
	Interval82	0.488053	0.290923	1.67761	0.093424		0.921129	2.88136
	Interval83	1.35809	0.191427	7.09452	1.29806e-12		2.67216	5.6592
	Interval84	-0.0259677	0.378313	-0.0686408	0.945276		0.46419	2.04526
	Interval85	-0.778027	0.574704	-1.35379	0.175804		0.148905	1.41679
	Interval86	0.102622	0.354369	0.289592	0.772128		0.553253	2.21929
	Interval87	0.312467	0.317823	0.983148	0.325534		0.733105	2.54823
	Interval88	-0.781999	0.574701	-1.36071	0.173607		0.148316	1.41116
	Interval89	0.403232	0.303445	1.32885	0.183898		0.825703	2.71281
	Interval90	1.01307	0.227831	4.44659	8.7243e-06		1.76213	4.30432
	Interval91	-0.144863	0.408087	-0.354981	0.722604		0.388791	1.92512
	Interval92	0.487254	0.290921	1.67486	0.0939608		0.920395	2.87905
	Interval93	1.12674	0.213261	5.28339	1.26813e-07		2.03145	4.68673
	Interval94	-0.532808	0.498397	-1.06904	0.285051		0.220984	1.55901
	Interval95	-1.22217	0.498005	-2.45413	0.0141225		0.110996	0.781859
	Interval96	-0.329881	0.4464	-0.738981	0.459918		0.299744	1.72472
	Interval97	0.637852	0.270073	2.36178	0.0181876		1.11462	3.21297
	Interval98	0.885243	0.23947	3.69668	0.000218434		1.51571	3.87522
	Interval99	1.08247	0.217765	4.97083	6.66667e-07		1.9264	4.52353
	Interval100	-0.336253	0.446394	-0.753265	0.451291		0.297844	1.71374
	Interval101	-1.54728	0.992288	-1.5593	0.118925		0.030435	1.48826
	Interval102	-0.754677	0.57472	-1.31312	0.189142		0.152418	1.4503
	Interval103	-1.07109	0.702904	-1.52381	0.127557		0.0863988	1.3588
	Interval104	-0.770037	0.574709	-1.33987	0.180287		0.150098	1.42817
	Interval105	-1.54807	0.992286	-1.5601	0.118735		0.030411	1.48707
	Interval106	0.312467	0.317823	0.983148	0.325534		0.733105	2.54823
	Interval107	-1.10175	0.702886	-1.56747	0.117006		0.083793	1.31772
	Interval108	-0.528824	0.4984	-1.06104	0.288671		0.221865	1.56524
	Interval109	-0.776434	0.574705	-1.35101	0.176691		0.149142	1.41905
	Interval110	-0.331478	0.446399	-0.742561	0.457748		0.299267	1.72196
	Interval111	-0.0219805	0.378317	-0.0581006	0.953668		0.466041	2.05345
	Interval112	-1.10175	0.702886	-1.56747	0.117006		0.083793	1.31772
	Interval113	0.993471	0.227796	4.36122	1.29337e-05		1.72804	4.22049
	Interval114	-0.524824	0.498403	-1.05301	0.292337		0.222752	1.57153
Difference In Each Interval Between the Species (Interaction effect)	Interval1	-0.259449	0.243475	-1.06561	0.286601	0.771477	0.47871	1.24329	0.126594	0.701255		1	484040	1570893	35	1145	2.81601		483222	1570899	38	1260	2.77614
	Interval2	0.149012	0.46635	0.319529	0.749325	1.16069	0.465318	2.89521	0.239687	0.947842		2	1570893	2840444	11	1120	0.773714		1570899	2840604	8	1261	0.499684
	Interval3	0.740492	0.583326	1.26943	0.204287	2.09697	0.668428	6.57853	0.888598	0.652625		3	2840444	2977150	11	1168	6.88991		2840604	2977364	4	1261	2.31949
	Interval4	-0.0552192	0.556262	-0.0992683	0.920925	0.946278	0.318067	2.81526	0.312476	0.978127		4	2977150	3142796	7	1169	3.61513		2977364	3142962	6	1261	2.87339
	Interval5	-1.09875	0.526684	-2.08616	0.0369641	0.333288	0.118713	0.935713	1.48464	0.386818		5	3142796	3287012	5	1169	2.96587		3142962	3286930	13	1261	7.16183
	Interval6	-0.499853	0.385521	-1.29656	0.194781	0.60662	0.284941	1.29145	0.39848	0.640057		6	3287012	3562589	12	1158	3.7609		3286930	3562158	16	1223	4.75445
	Interval7	-0.38777	0.604655	-0.641309	0.521322	0.678568	0.207444	2.21966	0.515973	0.850395		7	3562589	3714517	5	1159	2.83962		3562158	3714403	6	1222	3.22516
	Interval8	0.162537	0.254923	0.637594	0.523738	1.17649	0.713829	1.93903	0.0914039	0.850395		8	3714517	4151028	40	1169	7.85108		3714403	4150638	28	1258	5.10557
	Interval9	-0.953817	0.687889	-1.38658	0.165569	0.385268	0.100051	1.48356	1.38296	0.606984		9	4151028	4274255	3	1170	2.08081		4150638	4275122	7	1262	4.45598
	Interval10	0.398728	0.36311	1.09809	0.272164	1.48993	0.731274	3.03564	0.290833	0.69075		10	4274255	4430745	22	1169	12.0317		4275122	4432880	12	1262	6.02813
	Interval11	-0.0185747	0.210075	-0.0884193	0.929543	0.981597	0.6503	1.48167	0.0444765	0.978127		11	4430745	5016531	55	1155	8.1538		4432880	5015853	47	1263	6.39514
	Interval12	0.0166044	0.451457	0.0367795	0.970661	1.01674	0.419685	2.4632	0.204089	0.996701		12	5016531	5187862	11	1146	5.60306		5015853	5188165	9	1264	4.13247
	Interval13	1.16476	0.425177	2.73948	0.00615365	3.20516	1.39294	7.37509	1.53745	0.1426		13	5187862	5332136	28	1158	16.7726		5188165	5331286	7	1264	3.86959
	Interval14	-0.00663968	0.451441	-0.0147078	0.988265	0.993382	0.410055	2.40653	0.203843	0.999		14	5332136	5457501	11	1169	7.50677		5331286	5457476	9	1260	5.66078
	Interval15	-1.85205	1.04818	-1.76692	0.0772417	0.156915	0.0201111	1.22432	4.52877	0.50025		15	5457501	5661851	1	1167	0.419329		5457476	5663942	8	1244	3.11491
	Interval16	-0.976796	1.14672	-0.85182	0.394314	0.376515	0.0397811	3.56359	2.26909	0.765133		16	5661851	5785396	1	1171	0.691223		5663942	5786871	3	1249	1.95392
	Interval17	0.526955	0.53958	0.976602	0.328766	1.69377	0.588239	4.87701	0.568828	0.739096		17	5785396	5955370	11	1171	5.52719		5786871	5955452	5	1246	2.38041
	Interval18	-0.107587	0.19274	-0.558196	0.57671	0.897999	0.615478	1.3102	0.0487236	0.861305		18	5955370	6476179	65	1169	10.7206		5955452	6476292	59	1244	9.13345
	Interval19	1.44931	1.05357	1.37562	0.168938	4.26018	0.540273	33.5925	3.21051	0.606984		19	6476179	6514865	8	1169	17.6909		6476292	6514704	1	1261	2.06452
	Interval20	0.765794	0.358499	2.13611	0.0326705	2.1507	1.06517	4.34251	0.714962	0.386818		20	6514865	6801897	29	1162	8.70207		6514704	6802200	11	1262	3.03211
	Interval21	-0.381914	0.165613	-2.30607	0.0211068	0.682554	0.49336	0.944298	0.173286	0.303312		21	6801897	8068865	82	1161	5.61216		6802200	8069015	98	1255	6.21495
	Interval22	0.240107	0.372701	0.644234	0.519424	1.27138	0.612389	2.63953	0.196557	0.850395		22	8068865	8288820	19	1171	7.3793		8069015	8289379	12	1248	4.36395
	Interval23	0.564714	0.832533	0.678309	0.497576	1.75895	0.344022	8.99329	1.01201	0.850395		23	8288820	8459499	5	1169	2.50603		8289379	8459239	2	1254	0.938951
	Interval24	-1.19479	0.664834	-1.79713	0.0723147	0.302766	0.0822602	1.11436	1.86954	0.50025		24	8459499	8580706	3	1169	2.1173		8459239	8582325	9	1256	5.82202
	Interval25	-0.00116477	0.668922	-0.00174126	0.998611	0.998836	0.269213	3.70588	0.447458	0.999		25	8580706	8703647	5	1171	3.47318		8582325	8702040	4	1261	2.64973
	Interval26	0.481786	0.435362	1.10663	0.268453	1.61896	0.689682	3.80036	0.421658	0.69075		26	8703647	8842073	16	1158	9.98399		8702040	8842146	8	1263	4.52119
	Interval27	-0.186293	0.500946	-0.371882	0.709981	0.830031	0.310943	2.21568	0.285652	0.927841		27	8842073	8990691	8	1158	4.64877		8842146	8990478	8	1264	4.26708
	Interval28	-0.0703442	0.518156	-0.135759	0.892012	0.932073	0.337587	2.57344	0.273434	0.978127		28	8990691	9113906	8	1168	5.55918		8990478	9113429	7	1263	4.50796
	Interval29	0.23676	0.569768	0.415538	0.677748	1.26714	0.414789	3.87097	0.380691	0.905724		29	9113906	9326184	8	1168	3.22678		9113429	9325684	5	1260	1.86961
	Interval30	-0.746635	0.557661	-1.33887	0.180614	0.473959	0.158873	1.41394	0.868449	0.629364		30	9326184	9497163	5	1171	2.49736		9325684	9496350	9	1261	4.18225
	Interval31	-0.561391	0.643975	-0.871758	0.38334	0.570415	0.161446	2.01537	0.729864	0.759991		31	9497163	9634156	4	1168	2.49992		9496350	9635653	6	1263	3.41036
	Interval32	-1.20901	1.11044	-1.08877	0.276256	0.298492	0.0338614	2.63123	2.69479	0.69075		32	9634156	9778515	1	1167	0.593589		9635653	9776248	4	1263	2.25264
	Interval33	-0.931493	0.494613	-1.88328	0.0596628	0.393965	0.149429	1.03868	1.11232	0.490393		33	9778515	10015972	6	1170	2.15971		9776248	10015045	13	1263	4.31095
	Interval34	0.0443185	0.760574	0.0582699	0.953534	1.04532	0.235415	4.64153	0.580437	0.98786		34	10015972	10137633	4	1170	2.81015		10015045	10137658	3	1257	1.94649
	Interval35	-0.116324	0.420128	-0.276877	0.781875	0.890187	0.390716	2.02816	0.190039	0.947842		35	10137633	10491527	12	1169	2.90105		10137658	10491411	11	1258	2.47204
	Interval36	0.678401	0.675018	1.00501	0.314892	1.97072	0.524854	7.39968	0.915877	0.739051		36	11444798	11565915	8	1170	5.64581		11445447	11565072	3	1257	1.99511
	Interval37	0.230988	0.569768	0.405406	0.685179	1.25984	0.412401	3.84869	0.377991	0.905724		37	11565915	11690144	8	1171	5.49968		11565072	11688998	5	1256	3.21238
	Interval38	0.26672	0.451334	0.590959	0.554548	1.30568	0.539078	3.16241	0.274843	0.850395		38	11690144	11792703	13	1170	10.8357		11688998	11793452	8	1261	6.07398
	Interval39	0.0699653	0.195852	0.357236	0.720915	1.07247	0.730589	1.57434	0.043253	0.9315		39	11792703	12320070	68	1164	11.1284		11793452	12320824	53	1261	7.98858
	Interval40	0.0423542	0.50482	0.0838996	0.933136	1.04326	0.387867	2.80611	0.256637	0.978127		40	12320070	12459575	9	1165	5.53811		12320824	12458201	7	1261	4.04098
	Interval41	0.65393	0.451072	1.44972	0.147136	1.92308	0.794397	4.65542	0.631091	0.604161		41	12459575	12701637	17	1171	5.99912		12458201	12704260	7	1261	2.25612
	Interval42	1.32213	1.06186	1.24511	0.213093	3.7514	0.468079	30.0654	2.87557	0.661692		42	12701637	12841243	7	1171	4.28211		12704260	12839350	1	1261	0.587032
	Interval43	0.240217	0.325614	0.737737	0.460675	1.27153	0.671671	2.4071	0.163729	0.844429		43	12841243	13088494	25	1171	8.63991		12839350	13087513	16	1257	5.13029
	Interval44	0.159296	0.527494	0.301986	0.762663	1.17268	0.417032	3.29756	0.303625	0.947842		44	13088494	13318705	9	1171	3.33883		13087513	13318738	6	1235	2.10118
	Interval45	0.110436	0.584962	0.188791	0.850257	1.11676	0.354839	3.51473	0.354377	0.978127		45	14068383	14319083	7	1169	2.38864		14068547	14317723	5	1260	1.59258
	Interval46	-0.694698	0.424245	-1.63749	0.101527	0.499225	0.217356	1.14662	0.662589	0.530568		46	14319083	14447609	9	1168	5.99574		14317723	14447629	15	1256	9.19507
	Interval47	-0.000853299	0.668927	-0.00127562	0.998982	0.999147	0.269294	3.70708	0.447464	0.999		47	14447609	14565172	5	1166	3.64764		14447629	14564548	4	1256	2.7239
	Interval48	-0.194085	0.704693	-0.275418	0.782995	0.823588	0.206949	3.27761	0.534261	0.947842		48	14565172	14683068	4	1163	2.91735		14564548	14682905	4	1260	2.68226
	Interval49	0.0723734	0.346345	0.208964	0.834477	1.07506	0.545277	2.11956	0.125192	0.978127		49	14683068	14924517	20	1166	7.10684		14682905	14924507	15	1241	5.00384
	Interval50	-0.0383231	0.248808	-0.154026	0.877589	0.962402	0.590972	1.56728	0.0633743	0.978127		50	14924517	15086023	38	1168	20.1728		14924507	15085361	32	1240	16.0577
	Interval51	-0.369335	0.302336	-1.22161	0.221857	0.691193	0.382161	1.25012	0.227816	0.661692		51	15086023	15203189	21	1166	15.3783		15085361	15202158	25	1260	16.9968
	Interval52	0.56561	0.368205	1.53613	0.124507	1.76052	0.855498	3.62296	0.455489	0.596562		52	15203189	15634984	24	1169	4.75733		15202158	15634802	11	1257	2.02288
	Interval53	0.119637	0.907812	0.131787	0.895153	1.12709	0.190201	6.67887	0.838436	0.978127		53	15634984	15752344	3	1169	2.18671		15634802	15753936	2	1255	1.33768
	Interval54	0.546136	0.600106	0.910066	0.362788	1.72657	0.532554	5.59763	0.658391	0.759202		54	15752344	15996348	9	1163	3.17176		15753936	15996311	4	1253	1.31713
	Interval55	-0.966734	1.14673	-0.843038	0.399207	0.380323	0.0401827	3.5997	2.24956	0.765133		55	15996348	16124836	1	1163	0.669203		15996311	16124907	3	1253	1.86186
	Interval56	0.655664	0.451074	1.45356	0.146068	1.92642	0.795773	4.66351	0.633363	0.604161		56	16124836	16268591	17	1169	10.1189		16124907	16268752	7	1261	3.85928
	Interval57	-0.0449156	0.556269	-0.0807444	0.935645	0.956078	0.321357	2.84445	0.311452	0.978127		57	16268591	16408891	7	1158	4.30877		16268752	16407237	6	1262	3.43322
	Interval58	-0.452424	0.372413	-1.21484	0.224426	0.636084	0.306556	1.31983	0.343379	0.661692		58	16408891	16800920	13	1159	2.86164		16407237	16800398	17	1260	3.43252
	Interval59	0.180912	0.643985	0.280926	0.778767	1.19831	0.339155	4.2339	0.447446	0.947842		59	16800920	16946813	6	1153	3.567		16800398	16945779	4	1261	2.18194
	Interval60	0.229379	0.527516	0.434828	0.663687	1.25782	0.447288	3.53711	0.330888	0.905724		60	16946813	17234889	9	1117	2.79718		16945779	17236917	6	1263	1.63178
	Interval61	0.361938	0.254868	1.4201	0.155579	1.43611	0.871444	2.36666	0.195957	0.6049		61	17234889	17617717	45	1167	10.0926		17236917	17617746	26	1261	5.4172
	Interval62	0.460352	0.464601	0.990855	0.321756	1.58463	0.637459	3.93917	0.427778	0.739096		62	17617717	17744844	14	1170	9.41428		17617746	17744561	7	1256	4.39497
	Interval63	0.0645334	0.540262	0.119448	0.90492	1.06666	0.369953	3.07544	0.296048	0.978127		63	17744844	17876052	8	1171	5.20715		17744561	17876465	6	1256	3.62174
	Interval64	-0.872382	0.411173	-2.12169	0.0338638	0.417955	0.186694	0.935679	0.930115	0.386818		64	17876052	18272692	9	1170	1.93952		17876465	18272579	18	1260	3.60745
	Interval65	0.431783	0.610694	0.707037	0.479544	1.54	0.465251	5.09747	0.559384	0.850395		65	18272692	18458171	8	1169	3.68984		18272579	18457739	4	1256	1.72
	Interval66	1.00694	1.08799	0.925508	0.354702	2.73722	0.324485	23.0901	2.19766	0.759202		66	18458171	18572642	5	1171	3.73017		18457739	18572663	1	1254	0.693892
	Interval67	-0.263729	0.352872	-0.747377	0.454836	0.768182	0.384674	1.53403	0.194071	0.844429		67	18572642	18993484	16	1169	3.25308		18572663	18994021	17	1253	3.22072
	Interval68	0.559531	1.14662	0.487982	0.625563	1.74985	0.184916	16.5587	1.62782	0.8993		68	18993484	19194722	3	1170	1.27418		18994021	19194357	1	1251	0.39901
	Interval69	-1.4209	1.08809	-1.30586	0.191599	0.241496	0.0286223	2.03758	3.20292	0.640057		69	19194722	19339722	1	1170	0.589449		19194357	19340226	5	1250	2.74224
	Interval70	0.0308909	0.20315	0.152059	0.87914	1.03137	0.692613	1.53582	0.0422243	0.978127		70	19339722	20032802	62	1171	7.66801		19340226	20032029	49	1241	5.71936
	Interval71	0.124286	0.907809	0.136908	0.891104	1.13234	0.191089	6.70995	0.839563	0.978127		71	20032802	20114580	3	1171	3.13279		20032029	20114724	2	1263	1.91491
	Interval72	0.165073	0.395014	0.417892	0.676026	1.17948	0.543811	2.55819	0.183285	0.905724		72	20114580	20478070	16	1171	3.75992		20114724	20477555	11	1261	2.40446
	Interval73	-0.857057	0.500941	-1.71089	0.0871009	0.424409	0.158992	1.13291	0.985489	0.500825		73	20478070	20757146	6	1170	1.83763		20477555	20757068	12	1259	3.41041
	Interval74	0.565909	1.14661	0.493549	0.621625	1.76105	0.186104	16.6643	1.63497	0.8993		74	20757146	20904332	3	1170	1.7421		20757068	20904774	1	1259	0.537745
	Interval75	0.983919	0.649731	1.51435	0.129938	2.67492	0.748597	9.55814	1.39025	0.59754		75	20904332	21044143	11	1171	6.71963		20904774	21044209	3	1260	1.70758
	Interval76	1.27911	0.550151	2.32502	0.0200706	3.59345	1.2224	10.5635	1.9388	0.303312		76	21044143	21152655	19	1164	15.0479		21044209	21151971	4	1262	2.94131
	Interval77	0.815616	1.11034	0.734565	0.462605	2.26057	0.256494	19.9231	1.89808	0.844429		77	21152655	21279545	4	1163	2.71056		21151971	21278932	1	1255	0.627605
	Interval78	-0.817162	0.704693	-1.1596	0.246212	0.441683	0.110985	1.75775	1.16435	0.690561		78	21279545	21414781	3	1170	1.89604		21278932	21413680	6	1254	3.55095
	Interval79	-0.520813	0.261302	-1.99315	0.046245	0.594037	0.35595	0.991375	0.339525	0.44275		79	21414781	21776042	27	1167	6.40888		21413680	21775635	37	1252	8.17428
	Interval80	0.0827351	0.540305	0.153127	0.878298	1.08625	0.376716	3.13219	0.298775	0.978127		80	21776042	21908164	8	1129	5.36352		21775635	21909212	6	1233	3.64309
	Interval81	-0.866069	0.344562	-2.51354	0.0119527	0.420602	0.214079	0.826357	0.868799	0.23		81	21908164	22167429	13	1132	4.43026		21909212	22167690	26	1241	8.11021
	Interval82	-0.712409	0.477017	-1.49347	0.135315	0.490461	0.192557	1.24925	0.735072	0.598442		82	22167429	22294628	7	1171	4.69979		22167690	22294634	12	1262	7.49138
	Interval83	-1.15213	0.358486	-3.21386	0.00130962	0.315964	0.15649	0.637951	1.45591	0.135125		83	22294628	22592729	11	1170	3.15424		22294634	22592041	29	1264	7.71978
	Interval84	-0.340634	0.55626	-0.612364	0.540297	0.711319	0.239093	2.11623	0.425457	0.850395		84	22592729	22707443	6	1170	4.47058		22592041	22707899	7	1263	4.78395
	Interval85	0.684304	0.67502	1.01375	0.3107	1.98239	0.52796	7.44351	0.923924	0.739051		85	22707443	22845848	8	1165	4.9618		22707899	22845323	3	1259	1.73395
	Interval86	-0.321812	0.518161	-0.621066	0.534556	0.724834	0.262525	2.00127	0.372054	0.850395		86	22845848	23034373	7	1165	3.18731		22845323	23035594	8	1259	3.33976
	Interval87	1.04069	0.362828	2.86828	0.00412712	2.83117	1.39034	5.76516	1.21468	0.135125		87	23034373	23329214	35	1170	10.1581		23035594	23329190	10	1262	2.69915
	Interval88	0.415397	0.704688	0.589477	0.555542	1.51497	0.380682	6.02903	0.669141	0.850395		88	23329214	23465449	6	1170	3.76437		23329190	23465260	3	1264	1.74428
	Interval89	-0.197273	0.42889	-0.459963	0.645543	0.820966	0.354198	1.90285	0.222864	0.905724		89	23465449	23579364	11	1170	8.25424		23465260	23579509	11	1263	7.62396
	Interval90	-0.723027	0.369231	-1.95819	0.0502071	0.485281	0.235341	1.00067	0.659099	0.444077		90	23579364	23942885	12	1170	2.8218		23579509	23945065	20	1232	4.4424
	Interval91	0.350822	0.508333	0.690141	0.490106	1.42023	0.524394	3.84647	0.381479	0.850395		91	23942885	24128762	11	1170	5.05862		23945065	24128576	6	1233	2.65179
	Interval92	0.950543	0.336236	2.82702	0.00469841	2.58711	1.33846	5.00064	1.01659	0.135125		92	24128762	24344836	38	1169	15.0654		24128576	24344147	12	1263	4.40798
	Interval93	0.460293	0.265287	1.73508	0.0827275	1.58454	0.942076	2.66514	0.282247	0.500553		93	24344836	24733452	44	1170	9.69543		24344147	24732464	23	1263	4.6917
	Interval94	-0.762299	0.861535	-0.884815	0.376257	0.466593	0.0862154	2.52517	1.32334	0.759202		94	24733452	24885603	2	1162	1.13123		24732464	24885798	4	1261	2.06877
	Interval95	-1.21242	1.10526	-1.09695	0.272661	0.297475	0.0340903	2.5958	2.69158	0.69075		95	24885603	25153128	1	1160	0.322239		24885798	25157150	4	1252	1.17741
	Interval96	-0.967807	0.832534	-1.16248	0.245039	0.379915	0.0743052	1.94247	1.62976	0.690561		96	25153128	25330730	2	1165	0.966625		25157150	25330212	5	1256	2.30032
	Interval97	-0.731576	0.445317	-1.64282	0.10042	0.48115	0.201011	1.15171	0.73351	0.530568		97	25330730	25475580	8	1165	4.74103		25330212	25474138	14	1262	7.70905
	Interval98	-0.145824	0.334076	-0.4365	0.662474	0.864309	0.449053	1.66357	0.132872	0.905724		98	25475580	25618652	19	1171	11.3447		25474138	25619483	18	1261	9.82371
	Interval99	0.269805	0.27938	0.965727	0.334181	1.30971	0.757463	2.26458	0.150848	0.739096		99	25618652	25743525	35	1171	23.9641		25619483	25743850	22	1263	14.0117
	Interval100	1.42711	0.48807	2.92399	0.00345577	4.16665	1.60079	10.8453	2.27486	0.135125		100	25743525	26051545	27	1170	7.49735		25743850	26052534	5	1264	1.2815
	Interval101	1.83732	1.03395	1.77699	0.0755703	6.2797	0.827599	47.6495	4.44481	0.50025		101	26051545	26242701	12	1170	5.36622		26052534	26242027	1	1262	0.418165
	Interval102	-0.225167	0.812633	-0.277084	0.781716	0.798383	0.162362	3.92589	0.711073	0.947842		102	26242701	26357648	3	1171	2.2288		26242027	26358124	3	1230	2.10087
	Interval103	-0.231742	0.993936	-0.233156	0.815641	0.793151	0.113058	5.56431	1.04161	0.966948		103	26357648	26498551	2	1171	1.21214		26358124	26499345	2	1222	1.15894
	Interval104	-0.208951	0.812626	-0.257131	0.797078	0.811435	0.165018	3.99002	0.704022	0.954859		104	26498551	26616644	3	1170	2.17128		26499345	26616545	3	1249	2.04944
	Interval105	0.580279	1.14661	0.506083	0.612798	1.78654	0.188799	16.9054	1.65144	0.8993		105	26616644	26744808	3	1157	2.02314		26616545	26744814	1	1263	0.61727
	Interval106	-0.288417	0.461235	-0.625314	0.531765	0.749449	0.303481	1.85077	0.295922	0.850395		106	26744808	26882217	9	1158	5.65658		26744814	26881005	10	1262	5.81874
	Interval107	0.368777	0.861531	0.428049	0.668616	1.44596	0.267183	7.82542	0.878231	0.905724		107	26882217	26917157	4	1171	9.77658		26881005	26914998	2	1260	4.66951
	Interval108	-1.21801	1.11044	-1.09687	0.272697	0.295818	0.0335584	2.60765	2.71662	0.69075		108	26917157	27056647	1	1171	0.61221		26914998	27056340	4	1256	2.25323
	Interval109	-0.526397	0.907811	-0.579853	0.562014	0.590729	0.0996883	3.50053	1.10122	0.850395		109	27056647	27214232	2	1171	1.08383		27056340	27214256	3	1257	1.51134
	Interval110	-0.645796	0.72756	-0.887618	0.374746	0.524245	0.125957	2.18196	0.946396	0.759202		110	27214232	27368165	3	1168	1.66859		27214256	27368700	5	1258	2.57352
	Interval111	-0.329915	0.556274	-0.59308	0.553128	0.718985	0.241663	2.13909	0.418285	0.850395		111	27368165	27493045	6	1153	4.1672		27368700	27493310	7	1258	4.46563
	Interval112	1.22822	0.771271	1.59246	0.111281	3.41514	0.753164	15.4856	2.10338	0.5565		112	27493045	27612254	10	1156	7.25732		27493310	27611257	2	1260	1.34578
	Interval113	0.494962	0.2811	1.7608	0.0782722	1.64044	0.945544	2.84601	0.324004	0.50025		113	27612254	28595875	40	1171	3.47818		27611257	28595805	20	1256	1.6179
	Interval114	0.814868	0.576915	1.41246	0.157815	2.25888	0.729143	6.99798	0.996841	0.6049		114	28595875	29607197	12	1170	1.0143		28595805	29608108	4	1251	0.315863
	Interval115	-0.533115	0.588732	-0.905531	0.365201	0.586774	0.185069	1.86041	0.630816	0.759202		115	29607197	30600371	5	1170	0.430298		29608108	30601818	4	1255	0.320747

## Sheet: Pp vs Mir on CH2
	Term	Estimate	Std. Error	z value	Pr(>|z|)	Odds Ratio (Pp over Mir)	95% Odds Ratio CI		Variance + Bias^2	Benjamini & Hochberg Corrected p-values			D. miranda- raw recombination rate info						PikesPeak-raw recombination rate info
	Species : Pp	-0.253025	0.0553864	-4.56837	4.91533e-06	0.776448	0.696573	0.865482					marker1	marker2	MirandaCrossovers	MirandaIndividuals	Miranda cM/Mb		marker1	marker2	PikesPeakCrossovers	PikesPeakIndividuals	PikesPeak cM/Mb
Difference Between Intervals Over Both Species (Main Effect)	Interval1	1.41175	0.174837	8.07463	6.7682e-16		2.91265	5.78013
	Interval2	-0.412402	0.302402	-1.36376	0.172644		0.366005	1.19758
	Interval3	0.244009	0.303078	0.805105	0.420759		0.704672	2.31184
	Interval4	-0.186312	0.378095	-0.492765	0.622178		0.39559	1.74151
	Interval5	-0.495932	0.446282	-1.11125	0.26646		0.253943	1.4605
	Interval6	-0.495932	0.446282	-1.11125	0.26646		0.253943	1.4605
	Interval7	-0.176805	0.378106	-0.467607	0.640066		0.39936	1.75819
	Interval8	-0.487307	0.446291	-1.09191	0.274874		0.256138	1.47318
	Interval9	-0.330277	0.407893	-0.809715	0.418104		0.323115	1.5987
	Interval10	0.544638	0.260787	2.08844	0.0367584		1.03406	2.87422
	Interval11	0.776611	0.232821	3.33567	0.000850956		1.37752	3.4313
	Interval12	-0.942664	0.574744	-1.64014	0.100975		0.126291	1.20182
	Interval13	1.33063	0.179586	7.40941	1.26863e-13		2.66083	5.37961
	Interval14	0.328097	0.290524	1.12933	0.258759		0.785582	2.45352
	Interval15	1.31183	0.182189	7.20041	6.00335e-13		2.59801	5.30646
	Interval16	0.263199	0.303105	0.868342	0.385207		0.718286	2.35675
	Interval17	1.17432	0.193853	6.0578	1.37997e-09		2.21305	4.73166
	Interval18	0.243146	0.303076	0.802259	0.422403		0.704065	2.30983
	Interval19	-2.40088	0.99281	-2.41826	0.0155948		0.0129484	0.634468
	Interval20	-1.71051	0.993054	-1.72247	0.0849837		0.0258126	1.26602
	Interval21	0.241421	0.303074	0.796574	0.425698		0.702855	2.30584
	Interval22	2.02961	0.132667	15.2986	7.8178e-53		5.8684	9.87134
	Interval23	1.45313	0.170402	8.52762	1.49387e-17		3.06221	5.9722
	Interval24	0.930102	0.21715	4.28323	1.84202e-05		1.65614	3.87954
	Interval25	1.79848	0.146203	12.3012	8.91833e-35		4.53543	8.04488
	Interval26	-0.0608487	0.354104	-0.171838	0.863565		0.470061	1.88362
	Interval27	0.775743	0.232819	3.33196	0.000862368		1.37633	3.42831
	Interval28	-0.495932	0.446282	-1.11125	0.26646		0.253943	1.4605
	Interval29	-0.941807	0.574745	-1.63865	0.101286		0.1264	1.20285
	Interval30	-0.497648	0.446281	-1.1151	0.264807		0.253508	1.458
	Interval31	0.617542	0.252824	2.44257	0.0145829		1.12976	3.04371
	Interval32	-0.0513331	0.354116	-0.144961	0.884741		0.474545	1.90167
	Interval33	-0.0599874	0.354105	-0.169406	0.865478		0.470465	1.88525
	Interval34	-0.694075	0.498352	-1.39274	0.163698		0.188088	1.3267
	Interval35	-0.696648	0.49835	-1.39791	0.16214		0.187605	1.32329
	Interval36	-0.497648	0.446281	-1.1151	0.264807		0.253508	1.458
	Interval37	-0.694075	0.498352	-1.39274	0.163698		0.188088	1.3267
	Interval38	-1.70709	0.993055	-1.71902	0.0856099		0.025901	1.27036
	Interval39	-0.330277	0.407893	-0.809715	0.418104		0.323115	1.5987
	Interval40	-0.695791	0.498351	-1.39619	0.162658		0.187766	1.32442
	Interval41	-1.2648	0.703056	-1.799	0.0720192		0.0711628	1.11985
	Interval42	0.150656	0.317485	0.47453	0.635122		0.623994	2.1661
	Interval43	1.16464	0.193832	6.00852	1.87226e-09		2.19182	4.68586
	Interval44	-0.0617093	0.354103	-0.174269	0.861654		0.469658	1.882
	Interval45	-0.0625691	0.354102	-0.176698	0.859746		0.469255	1.88037
	Interval46	0.40407	0.279459	1.4459	0.148205		0.866174	2.5904
	Interval47	2.50543	0.110636	22.6456	1.54026e-113		9.86093	15.2149
	Interval48	0.542907	0.260785	2.08182	0.0373586		1.03228	2.86923
	Interval49	0.149795	0.317484	0.471818	0.637057		0.623458	2.16423
	Interval50	0.0491293	0.334254	0.146982	0.883146		0.545524	2.02237
	Interval51	-0.329418	0.407894	-0.807607	0.419317		0.323392	1.60008
	Interval52	-1.7088	0.993054	-1.72075	0.0852961		0.0258567	1.26819
	Interval53	0.0517133	0.334258	0.154711	0.877049		0.546932	2.02761
	Interval54	0.0560348	0.334263	0.167637	0.866869		0.549294	2.03641
	Interval55	0.245739	0.30308	0.810804	0.417478		0.705888	2.31585
	Interval56	0.0499899	0.334255	0.149556	0.881115		0.545992	2.02411
	Interval57	1.47501	0.168325	8.76283	1.90404e-18		3.14272	6.07951
	Interval58	1.65003	0.155927	10.582	3.61066e-26		3.83593	7.06849
	Interval59	-0.368287	0.289788	-1.27088	0.20377		0.392087	1.22103
	Interval60	-1.70365	0.993057	-1.71556	0.0862421		0.02599	1.27474
	Interval61	1.01962	0.208402	4.89254	9.95435e-07		1.84255	4.17071
	Interval62	-0.487307	0.446291	-1.09191	0.274874		0.256138	1.47318
	Interval63	-1.26565	0.703056	-1.80022	0.0718266		0.0711019	1.11889
	Interval64	0.341152	0.290543	1.17419	0.24032		0.795875	2.48586
	Interval65	0.0823637	0.334297	0.246379	0.805389		0.563911	2.09088
	Interval66	0.328962	0.290525	1.1323	0.257508		0.78626	2.45565
	Interval67	1.33239	0.17959	7.41904	1.17971e-13		2.6655	5.38914
	Interval68	0.476295	0.269616	1.76657	0.0773009		0.949184	2.73121
	Interval69	-0.0625691	0.354102	-0.176698	0.859746		0.469255	1.88037
	Interval70	0.151518	0.317487	0.477243	0.633189		0.62453	2.16797
	Interval71	-0.187172	0.378094	-0.495041	0.620571		0.39525	1.74001
	Interval72	-0.497648	0.446281	-1.1151	0.264807		0.253508	1.458
	Interval73	0.60796	0.252808	2.40483	0.01618		1.11902	3.01459
	Interval74	-0.942664	0.574744	-1.64014	0.100975		0.126291	1.20182
	Interval75	-1.70965	0.993054	-1.72161	0.0851397		0.0258346	1.2671
	Interval76	1.77478	0.147453	12.0362	2.2915e-33		4.41836	7.87571
	Interval77	-0.331135	0.407892	-0.811821	0.416894		0.322838	1.59733
	Interval78	-0.497648	0.446281	-1.1151	0.264807		0.253508	1.458
	Interval79	-0.94352	0.574744	-1.64164	0.100666		0.126184	1.20079
	Interval80	-0.696648	0.49835	-1.39791	0.16214		0.187605	1.32329
	Interval81	0.325506	0.29052	1.12043	0.262532		0.783556	2.44716
	Interval82	-0.94352	0.574744	-1.64164	0.100666		0.126184	1.20079
	Interval83	-0.942664	0.574744	-1.64014	0.100975		0.126291	1.20182
	Interval84	-0.942664	0.574744	-1.64014	0.100975		0.126291	1.20182
	Interval85	0.241421	0.303074	0.796574	0.425698		0.702855	2.30584
	Interval86	0.781836	0.23283	3.35797	0.000785184		1.38471	3.44934
	Interval87	-0.689772	0.498356	-1.3841	0.166329		0.188898	1.33243
	Interval88	-0.942664	0.574744	-1.64014	0.100975		0.126291	1.20182
	Interval89	-0.0625691	0.354102	-0.176698	0.859746		0.469255	1.88037
	Interval90	0.77922	0.232825	3.3468	0.000817498		1.3811	3.4403
	Interval91	-0.0258035	0.354147	-0.072861	0.941917		0.486786	1.95097
	Interval92	-0.0284749	0.354144	-0.080405	0.935915		0.48549	1.94575
	Interval93	-0.497648	0.446281	-1.1151	0.264807		0.253508	1.458
	Interval94	-0.188031	0.378093	-0.497314	0.618967		0.394912	1.73851
	Interval95	0.150656	0.317485	0.47453	0.635122		0.623994	2.1661
	Interval96	-1.70965	0.993054	-1.72161	0.0851397		0.0258346	1.2671
	Interval97	-0.330277	0.407893	-0.809715	0.418104		0.323115	1.5987
	Interval98	-0.0573989	0.354108	-0.162094	0.871232		0.471682	1.89014
	Interval99	-0.182865	0.378099	-0.483644	0.628638		0.396952	1.74754
	Interval100	1.38948	0.174781	7.94983	1.86761e-15		2.84884	5.65225
	Interval101	-0.330277	0.407893	-0.809715	0.418104		0.323115	1.5987
	Interval102	0.607093	0.252807	2.40142	0.0163318		1.11806	3.01197
	Interval103	-0.187172	0.378094	-0.495041	0.620571		0.39525	1.74001
	Interval104	0.242283	0.303075	0.799415	0.42405		0.70346	2.30784
	Interval105	0.96657	0.212612	4.54617	5.46321e-06		1.73299	3.988
	Interval106	0.544638	0.260787	2.08844	0.0367584		1.03406	2.87422
	Interval107	1.41814	0.172536	8.21939	2.04538e-16		2.94459	5.79102
	Interval108	0.157574	0.317495	0.496303	0.61968		0.628314	2.18117
	Interval109	-2.3983	0.992811	-2.41567	0.0157064		0.0129817	0.636104
	Interval110	-1.26136	0.703058	-1.79411	0.0727956		0.0714071	1.1237
	Interval111	-0.0573989	0.354108	-0.162094	0.871232		0.471682	1.89014
	Interval112	0.775743	0.232819	3.33196	0.000862368		1.37633	3.42831
	Interval113	1.3886	0.174779	7.9449	1.94352e-15		2.84634	5.64726
	Interval114	1.12718	0.197156	5.71722	1.08279e-08		2.09753	4.5431
	Interval115	0.543772	0.260786	2.08513	0.0370576		1.03317	2.87172
	Interval116	-0.49679	0.446282	-1.11318	0.265633		0.253726	1.45925
	Interval117	-0.931466	0.574753	-1.62064	0.105095		0.127711	1.21537
	Interval118	-0.217932	0.268825	-0.810683	0.417548		0.474815	1.36202
	Interval119	-1.19144	0.445808	-2.67254	0.00752798		0.12679	0.727854
	Interval120	-0.0793182	0.251968	-0.314795	0.752917		0.563733	1.51367
	Interval121	1.52476	0.164433	9.27282	1.81296e-20		3.32832	6.34106
	Interval122	0.326369	0.290522	1.12339	0.261271		0.78423	2.44927
Difference In Each Interval Between the Species (Interaction effect)	Interval1	-1.19961	0.362126	-3.31268	0.000924067	0.301313	0.148173	0.612724	1.57019	0.05535		1	484040	1570893	35	1145	2.81601		483120	1570882	10	1415	0.649738
	Interval2	-0.172139	0.450103	-0.382443	0.702133	0.841862	0.348422	2.03412	0.232224	0.809961		2	1570893	2840444	11	1120	0.773714		1570882	2840630	9	1415	0.500947
	Interval3	-0.506512	0.507944	-0.99718	0.318677	0.602594	0.222666	1.63078	0.514562	0.638855		3	2840444	2977150	11	1168	6.88991		2840630	2977335	6	1407	3.11949
	Interval4	-1.452	1.06249	-1.3666	0.171752	0.234102	0.0291739	1.87853	3.23718	0.5154		4	2977150	3142796	7	1169	3.61513		2977335	3142962	1	1403	0.43034
	Interval5	0.373537	0.584718	0.638832	0.522932	1.45286	0.461852	4.57033	0.481425	0.778953		5	3142796	3287012	5	1169	2.96587		3142962	3286930	7	1411	3.44603
	Interval6	0.061373	0.630957	0.0972698	0.922512	1.0633	0.308726	3.66214	0.401873	0.946795		6	3287012	3436622	5	1169	2.85894		3286930	3436663	5	1415	2.35995
	Interval7	-0.455188	0.625372	-0.727869	0.466694	0.634328	0.186203	2.16093	0.598286	0.742731		7	3436622	3562589	7	1158	4.79903		3436663	3562496	4	1413	2.24972
	Interval8	-0.144686	0.668806	-0.216334	0.828727	0.865294	0.233273	3.20969	0.468235	0.91009		8	3562589	3714517	5	1159	2.83962		3562496	3714423	4	1413	1.86332
	Interval9	-0.872697	0.812672	-1.07386	0.282885	0.417823	0.0849635	2.05472	1.42204	0.638855		9	3714517	3864425	6	1170	3.42102		3714423	3863672	2	1415	0.947029
	Interval10	-0.544564	0.43951	-1.23902	0.215336	0.580095	0.245121	1.37283	0.48972	0.575693		10	3864425	4014385	15	1169	8.55848		3863672	4014257	8	1415	3.75466
	Interval11	-0.353523	0.372026	-0.950265	0.341977	0.70221	0.338682	1.45593	0.263381	0.638855		11	4014385	4151028	19	1170	11.8887		4014257	4150728	12	1366	6.43776
	Interval12	0.363851	0.760589	0.478381	0.632379	1.43886	0.324035	6.38918	0.710883	0.806411		12	4151028	4274255	3	1170	2.08081		4150728	4275122	4	1340	2.39972
	Interval13	-0.467042	0.293673	-1.59035	0.111756	0.626853	0.352523	1.11467	0.304372	0.429731		13	4274255	4580238	33	1169	9.23558		4275122	4577341	19	1378	4.56344
	Interval14	-0.441912	0.47659	-0.927237	0.353804	0.642806	0.25258	1.63592	0.422424	0.639962		14	4580238	4730385	12	1168	6.84357		4577341	4730977	7	1399	3.25688
	Interval15	-0.0157437	0.261133	-0.06029	0.951925	0.98438	0.590041	1.64226	0.0684381	0.959702		15	4730385	5016531	32	1155	9.69227		4730977	5015328	30	1409	7.49235
	Interval16	-0.148727	0.450967	-0.329797	0.741554	0.861804	0.356072	2.08583	0.225491	0.836851		16	5016531	5187862	11	1146	5.60306		5015328	5189133	9	1411	3.67009
	Interval17	-0.96076	0.371681	-2.5849	0.00974062	0.382602	0.184657	0.792736	1.06121	0.23862		17	5187862	5332136	28	1158	16.7726		5189133	5331286	10	1413	4.97887
	Interval18	-0.243072	0.465848	-0.521783	0.601821	0.784215	0.3147	1.95422	0.276099	0.795836		18	5332136	5457501	11	1169	7.50677		5331286	5457476	8	1415	4.48051
	Interval19	0.826709	1.14692	0.720808	0.471028	2.28578	0.241411	21.6428	1.99887	0.742731		19	5457501	5661851	1	1167	0.419329		5457476	5664294	3	1415	1.02513
	Interval20	2.01912	1.03816	1.9449	0.0517873	7.5317	0.984443	57.623	5.15463	0.365486		20	5661851	5785396	1	1171	0.691223		5664294	5786779	11	1408	6.37885
	Interval21	0.611191	0.381888	1.60045	0.109499	1.84263	0.871701	3.89499	0.519393	0.429731		21	5785396	5955370	11	1171	5.52719		5786779	5954093	19	1393	8.15414
	Interval22	0.176696	0.183036	0.965366	0.334362	1.19327	0.833557	1.70821	0.0647236	0.638855		22	5955370	6476179	65	1169	10.7206		5954093	6476623	72	1391	9.94152
	Interval23	-0.456043	0.275612	-1.65465	0.0979948	0.633787	0.369264	1.0878	0.283937	0.429731		23	6476179	6801897	37	1162	9.78908		6476623	6802704	22	1394	4.84149
	Interval24	-0.3256	0.339016	-0.960427	0.33684	0.722094	0.37155	1.40336	0.220948	0.638855		24	6801897	7045027	22	1161	7.79758		6802704	7044365	15	1415	4.38726
	Interval25	0.333796	0.19511	1.71081	0.0871157	1.39626	0.952544	2.04666	0.149488	0.429731		25	7045027	7960621	52	1167	4.87959		7044365	7960518	68	1410	5.28049
	Interval26	-0.541625	0.611176	-0.8862	0.37551	0.581802	0.175603	1.92761	0.666894	0.659807		26	7960621	8068865	8	1169	6.32264		7960518	8068865	4	1372	2.69088
	Interval27	-0.0768649	0.343375	-0.223851	0.822873	0.926015	0.472423	1.81512	0.123815	0.91009		27	8068865	8288820	19	1171	7.3793		8068865	8287310	16	1372	5.33952
	Interval28	0.229157	0.604414	0.379139	0.704585	1.25754	0.384622	4.11159	0.41783	0.809961		28	8288820	8459499	5	1169	2.50603		8287310	8459316	6	1413	2.46874
	Interval29	0.673612	0.704613	0.956003	0.339071	1.96131	0.49291	7.80413	0.950233	0.638855		29	8459499	8580706	3	1169	2.1173		8459316	8582601	6	1415	3.4395
	Interval30	0.801264	0.53925	1.48588	0.13731	2.22836	0.7744	6.41215	0.932815	0.482511		30	8580706	8703647	5	1171	3.47318		8582601	8701693	11	1415	6.52813
	Interval31	-0.151013	0.376547	-0.401046	0.688386	0.859837	0.411048	1.79862	0.164593	0.806411		31	8703647	8842073	16	1158	9.98399		8701693	8842063	13	1413	6.55505
	Interval32	-0.291984	0.569564	-0.512645	0.6082	0.746781	0.244552	2.28042	0.409657	0.795836		32	8842073	8990691	8	1158	4.64877		8842063	8990507	5	1292	2.60707
	Interval33	0.261567	0.486778	0.537344	0.59103	1.29896	0.500315	3.3725	0.305371	0.795836		33	8990691	9113906	8	1168	5.55918		8990507	9113532	9	1294	5.65383
	Interval34	0.061373	0.704614	0.0871017	0.930591	1.0633	0.267224	4.2309	0.500247	0.946795		34	9113906	9262458	4	1168	2.3054		9113532	9263701	4	1414	1.8838
	Interval35	-0.505618	0.861633	-0.586814	0.557329	0.603133	0.111423	3.26475	0.998062	0.778953		35	9262458	9326184	4	1171	5.36035		9263701	9325813	2	1414	2.27723
	Interval36	0.497722	0.569496	0.873969	0.382135	1.64497	0.538757	5.02253	0.572053	0.661948		36	9326184	9497163	5	1171	2.49736		9325813	9496531	8	1415	3.31187
	Interval37	0.694149	0.611158	1.13579	0.256043	2.00201	0.604278	6.63275	0.855358	0.638855		37	9497163	9634156	4	1168	2.49992		9496531	9635667	8	1415	4.06361
	Interval38	1.27324	1.08862	1.16959	0.242168	3.57239	0.422966	30.1726	2.80623	0.620637		38	9634156	9778515	1	1167	0.593589		9635667	9776502	5	1414	2.51083
	Interval39	0.939072	0.483899	1.94064	0.0523021	2.55761	0.990675	6.60293	1.11601	0.365486		39	9778515	10015972	6	1170	2.15971		9776502	10014532	15	1409	4.47316
	Interval40	0.912924	0.590698	1.5455	0.122225	2.4916	0.782827	7.93031	1.18235	0.455473		40	10015972	10137633	4	1170	2.81015		10014532	10137343	10	1408	5.78348
	Interval41	0.404683	0.907967	0.445702	0.655812	1.49883	0.252857	8.88442	0.988173	0.806411		41	10137633	10287591	2	1169	1.1409		10137343	10286888	3	1387	1.44636
	Interval42	0.53286	0.405571	1.31385	0.188896	1.7038	0.769465	3.77265	0.448427	0.553207		42	10287591	10491527	10	1170	4.19143		10286888	10490821	16	1393	5.63323
	Interval43	-0.66619	0.339796	-1.96056	0.0499304	0.513662	0.263899	0.99981	0.55927	0.365486		43	10963327	11444798	28	1169	4.97858		10962518	11444124	13	1369	1.97197
	Interval44	-0.37214	0.569498	-0.653453	0.513464	0.689258	0.225743	2.1045	0.462816	0.778953		44	11444798	11690144	8	1170	2.7871		11444124	11689092	5	1414	2.87757
	Interval45	-0.0619597	0.517798	-0.11966	0.904752	0.939921	0.340669	2.59328	0.271953	0.946795		45	11565915	11690144	8	1171	5.49968		11567010	11689092	7	1414	4.05519
	Interval46	-0.176877	0.4227	-0.418446	0.675621	0.837883	0.36591	1.91864	0.20996	0.806411		46	11690144	11792703	13	1170	10.8357		11689092	11795547	10	1394	6.73909
	Interval47	-0.3923	0.171403	-2.28876	0.0220934	0.675501	0.482753	0.945208	0.183278	0.302033		47	11792703	12841243	101	1164	8.3599		11795547	12838741	66	1394	4.55218
	Interval48	-0.430573	0.423681	-1.01627	0.309503	0.650137	0.283374	1.49159	0.364899	0.638855		48	12841243	12991232	15	1171	8.54221		12838741	12991162	9	1414	4.17611
	Interval49	0.00691059	0.460788	0.0149973	0.988034	1.00693	0.408104	2.48446	0.212373	0.988		49	12991232	13088494	10	1171	8.78096		12991162	13087513	9	1353	6.90421
	Interval50	-0.637622	0.599902	-1.06288	0.287838	0.528548	0.163094	1.7129	0.766444	0.638855		50	13088494	13318705	9	1171	3.33883		13087513	13203912	4	1353	2.53991
	Interval51	-0.550717	0.704613	-0.781587	0.434457	0.576536	0.144893	2.29407	0.799769	0.703204		51	14068383	14219228	6	1169	3.40268		14068526	14218403	3	1415	1.4146
	Interval52	0.505825	1.21664	0.415755	0.677589	1.65835	0.152775	18.0013	1.73607	0.806411		52	14219228	14319083	1	1169	0.856675		14218403	14318857	2	1415	1.40704
	Interval53	-1.25469	0.778323	-1.61204	0.106953	0.285165	0.062026	1.31105	2.18003	0.429731		53	14319083	14447609	9	1168	5.99574		14318857	14447709	2	1415	1.09694
	Interval54	-0.32423	0.527143	-0.61507	0.538509	0.723084	0.257321	2.0319	0.383004	0.778953		54	14447609	14683068	9	1163	3.28687		14447709	14682905	6	1415	1.80292
	Interval55	-0.680298	0.539255	-1.26155	0.20711	0.506466	0.176006	1.45738	0.753601	0.566073		55	14683068	14832785	11	1166	6.30194		14682905	14832840	5	1415	2.35677
	Interval56	0.415825	0.435424	0.95499	0.339583	1.51562	0.645581	3.5582	0.362505	0.638855		56	14832785	14924517	9	1170	8.38629		14832840	14924591	13	1414	10.0215
	Interval57	0.133346	0.23353	0.571003	0.567997	1.14265	0.722981	1.80591	0.0723175	0.784989		57	14924517	15086023	38	1168	20.1728		14924591	15088262	41	1414	17.7358
	Interval58	0.18076	0.214047	0.844488	0.398397	1.19813	0.787594	1.82265	0.0784907	0.668023		58	15086023	15634984	45	1166	7.04429		15088262	15635407	51	1415	6.5988
	Interval59	-1.20446	0.64322	-1.87255	0.0611301	0.299853	0.084994	1.05786	1.86446	0.365486		59	15634984	15996348	12	1163	2.85574		15635407	15996705	3	1413	0.587646
	Interval60	0.501384	1.21664	0.412105	0.680263	1.65101	0.152097	17.9216	1.73161	0.806411		60	15996348	16124836	1	1163	0.669203		15996705	16126157	2	1414	1.09263
	Interval61	-0.291729	0.321707	-0.906817	0.364504	0.746971	0.397613	1.40329	0.188602	0.649761		61	16124836	16408891	24	1158	7.30044		16126157	16407485	17	1414	4.27435
	Interval62	0.699447	0.547487	1.27756	0.201405	2.01264	0.688233	5.88568	0.788968	0.566073		62	16408891	16557256	5	1159	2.90781		16407485	16559231	10	1415	4.65753
	Interval63	1.38155	0.778323	1.77503	0.0758923	3.98107	0.865919	18.303	2.51447	0.4059		63	16557256	16708262	2	1170	1.13201		16559231	16713837	9	1409	4.1317
	Interval64	0.330816	0.384835	0.859629	0.389994	1.3921	0.654776	2.95971	0.257537	0.66625		64	16708262	16946813	12	1153	4.36348		16713837	16941300	16	1409	4.99313
	Interval65	-0.349138	0.527165	-0.662294	0.507783	0.705295	0.25098	1.982	0.399801	0.778953		65	16946813	17234889	9	1133	2.75767		16941300	17236870	6	1413	1.43668
	Interval66	-0.452069	0.476584	-0.948562	0.342844	0.63631	0.25003	1.61937	0.431499	0.638855		66	17234889	17384800	12	1167	6.86022		17236870	17384493	7	1412	3.35833
	Interval67	0.436923	0.234436	1.86372	0.0623607	1.54794	0.977682	2.45081	0.245862	0.365486		67	17384800	17617717	33	1167	12.1536		17384493	17616552	48	1414	14.6508
	Interval68	-1.1026	0.566412	-1.94663	0.0515788	0.332008	0.109398	1.0076	1.53654	0.365486		68	17617717	17744844	14	1170	9.41428		17616552	17743118	4	1405	2.24942
	Interval69	0.282566	0.475353	0.594433	0.552222	1.32653	0.522502	3.36779	0.305804	0.778953		69	17744844	17876052	8	1171	5.20715		17743118	17876922	10	1404	5.32345
	Interval70	0.388516	0.416247	0.933378	0.350625	1.47479	0.652249	3.33463	0.324206	0.639962		70	17876052	18317938	10	1169	1.93605		17876922	18317160	14	1411	2.25409
	Interval71	-0.245258	0.584718	-0.419446	0.67489	0.782503	0.248751	2.46155	0.402046	0.806411		71	18317938	18458171	7	1170	4.26661		18317160	18459203	5	1412	2.493
	Interval72	-0.382487	0.727509	-0.525749	0.599063	0.682163	0.163915	2.83894	0.675565	0.795836		72	18458171	18572642	5	1171	3.73017		18459203	18574517	3	1415	1.83859
	Interval73	-0.201709	0.384834	-0.524146	0.600177	0.817332	0.384434	1.73771	0.188784	0.795836		73	18572642	18993484	16	1169	3.25308		18574517	18994911	12	1389	2.05526
	Interval74	0.692365	0.704621	0.982606	0.325802	1.99844	0.502232	7.952	0.975861	0.638855		74	18993484	19194722	3	1170	1.27418		18994911	19194591	6	1390	2.16179
	Interval75	1.07837	1.11098	0.970646	0.331725	2.93989	0.333152	25.9429	2.39717	0.638855		75	19194722	19339722	1	1170	0.589449		19194591	19340236	4	1412	1.94507
	Interval76	-0.139864	0.219008	-0.638626	0.523066	0.869476	0.566024	1.33561	0.0675264	0.778953		76	19339722	19697032	51	1171	12.22		19340236	19696955	41	1378	8.35068
	Interval77	0.822241	0.494228	1.66369	0.0961748	2.27559	0.863773	5.99501	0.920341	0.429731		77	19697032	19847003	6	1171	3.41666		19696955	19847004	13	1379	6.28344
	Interval78	-0.101898	0.668816	-0.152356	0.878906	0.903121	0.243466	3.35007	0.457699	0.946795		78	19847003	20032802	5	1171	2.29816		19847004	20032105	4	1368	1.57968
	Interval79	0.343974	0.760578	0.452253	0.651087	1.41054	0.317664	6.2633	0.696797	0.806411		79	20032802	20114580	3	1171	3.13279		20032105	20114904	4	1368	3.53146
	Interval80	0.82838	0.599887	1.38089	0.167311	2.28961	0.706524	7.41984	1.04608	0.5154		80	20114580	20263899	4	1171	2.28768		20114904	20263892	9	1387	4.35551
	Interval81	-0.193049	0.442621	-0.43615	0.662728	0.824441	0.346253	1.96303	0.233182	0.806411		81	20263899	20478070	12	1171	4.78547		20263892	20478312	9	1386	3.02858
	Interval82	0.945016	0.674901	1.40023	0.161445	2.57285	0.685375	9.65833	1.34855	0.5154		82	20478070	20626541	3	1171	1.72555		20478312	20625888	8	1413	3.83664
	Interval83	1.29591	0.649608	1.9949	0.0460533	3.65431	1.02293	13.0546	2.10137	0.365486		83	20626541	20757146	3	1170	1.96327		20625888	20757072	11	1347	6.22562
	Interval84	0.359372	0.760587	0.472493	0.636575	1.43243	0.322589	6.36059	0.70764	0.806411		84	20757146	20904332	3	1170	1.7421		20757072	20904774	4	1346	2.01203
	Interval85	-1.44298	0.76545	-1.88514	0.0594112	0.236223	0.0526936	1.05898	2.6681	0.365486		85	20904332	21044143	11	1171	6.71963		20904774	21043969	2	1413	1.01687
	Interval86	-0.665937	0.407075	-1.63591	0.101858	0.513792	0.231355	1.14103	0.609182	0.429731		86	21044143	21152655	19	1164	15.0479		21043969	21153089	9	1409	5.85397
	Interval87	0.0606212	0.704618	0.0860342	0.931439	1.0625	0.26702	4.22776	0.500161	0.946795		87	21152655	21279545	4	1163	2.71056		21153089	21278604	4	1409	2.26182
	Interval88	0.31138	0.760564	0.409407	0.682241	1.36531	0.307486	6.06228	0.675415	0.806411		88	21279545	21414781	3	1170	1.89604		21278604	21413724	4	1412	2.09657
	Interval89	0.0647768	0.500549	0.129412	0.897032	1.06692	0.399997	2.84582	0.254745	0.946795		89	21414781	21564551	8	1171	4.56179		21413724	21564631	8	1412	3.75461
	Interval90	0.108924	0.324951	0.335201	0.737474	1.11508	0.589795	2.10819	0.117457	0.836851		90	21564551	21776042	19	1167	7.70095		21564631	21776064	20	1414	6.6915
	Interval91	0.563693	0.44484	1.26718	0.20509	1.75715	0.734774	4.20208	0.515633	0.566073		91	21776042	21908164	8	1129	5.36352		21776064	21908703	14	1414	7.46559
	Interval92	0.140098	0.486739	0.287831	0.773476	1.15039	0.443122	2.98651	0.256542	0.864914		92	21908164	22060980	8	1132	4.62491		21908703	22060525	9	1415	4.18962
	Interval93	0.064508	0.630956	0.102238	0.918567	1.06663	0.309695	3.67364	0.402267	0.946795		93	22060980	22167429	5	1171	4.01127		22060525	22167193	5	1413	3.31742
	Interval94	0.493785	0.484335	1.01951	0.30796	1.63851	0.634124	4.23372	0.478404	0.638855		94	22167429	22294628	7	1171	4.69979		22167193	22294199	11	1412	6.13435
	Interval95	0.634188	0.397048	1.59726	0.110208	1.88549	0.865865	4.10581	0.559842	0.429731		95	22294628	22444176	10	1170	5.71578		22294199	22443388	18	1413	8.54058
	Interval96	2.49378	1.02128	2.44183	0.0146131	12.107	1.63572	89.6116	7.26196	0.2993		96	22444176	22592729	1	1170	0.575351		22443388	22592050	18	1414	8.5648
	Interval97	0.331062	0.539941	0.613144	0.539781	1.39245	0.483249	4.01223	0.401138	0.778953		97	22592729	22707443	6	1170	4.47058		22592050	22708279	8	1414	4.86793
	Interval98	-0.822028	0.674904	-1.21799	0.223227	0.43954	0.117087	1.65002	1.13123	0.584119		98	22707443	22845848	8	1165	4.9618		22708279	22845119	3	1414	1.55046
	Interval99	0.647967	0.469921	1.37889	0.16793	1.91165	0.761034	4.8019	0.640687	0.5154		99	22845848	23034373	7	1165	3.18731		22845119	23035944	13	1415	4.81505
	Interval100	-0.606071	0.295631	-2.05009	0.0403554	0.54549	0.305591	0.973718	0.454719	0.365486		100	23034373	23329214	35	1170	10.1581		23035944	23329358	18	1415	4.3364
	Interval101	0.4419	0.527137	0.838302	0.401861	1.55566	0.553614	4.37142	0.473149	0.668023		101	23329214	23465449	6	1170	3.76437		23329358	23465295	9	1415	4.6792
	Interval102	0.280334	0.339553	0.825597	0.409033	1.32357	0.680322	2.57502	0.193883	0.67076		102	23465449	23729495	16	1170	5.18039		23465295	23730067	20	1415	5.3397
	Interval103	1.3355	0.427776	3.12197	0.00179646	3.80191	1.64388	8.79289	1.96656	0.0738		103	23729495	23942885	7	1170	2.80388		23730067	23945746	26	1415	8.52324
	Interval104	0.541129	0.385621	1.40327	0.160538	1.71795	0.806793	3.65811	0.441524	0.5154		104	23942885	24128762	11	1170	5.05862		23945746	24128865	18	1415	6.94827
	Interval105	-0.662954	0.369903	-1.79224	0.073095	0.515327	0.249583	1.06402	0.576336	0.4059		105	24128762	24276407	23	1170	13.3213		24128865	24276404	11	1415	5.26944
	Interval106	-0.241022	0.399543	-0.603245	0.546345	0.785824	0.35911	1.71958	0.217726	0.778953		106	24276407	24344836	15	1169	18.7556		24276404	24344558	11	1415	11.4072
	Interval107	-0.0304247	0.248563	-0.122403	0.90258	0.970033	0.595945	1.57895	0.062709	0.946795		107	24344836	24494916	36	1170	20.5278		24344558	24494919	33	1415	15.5216
	Interval108	0.446928	0.410586	1.08851	0.276369	1.5635	0.699199	3.4962	0.368326	0.638855		108	24494916	24885603	10	1162	2.20297		24494919	24885870	15	1415	2.71192
	Interval109	1.07192	1.11061	0.965166	0.334462	2.92099	0.331254	25.7572	2.38246	0.638855		109	24885603	25153128	1	1160	0.322239		24885870	25157106	4	1413	1.0437
	Interval110	1.26428	0.787053	1.60635	0.108197	3.54055	0.757039	16.5586	2.21786	0.429731		110	25153128	25330730	2	1165	0.966625		25157106	25329920	8	1411	3.28097
	Interval111	0.664045	0.439514	1.51086	0.130823	1.94263	0.820861	4.5974	0.634128	0.473188		111	25330730	25475580	8	1165	4.74103		25329920	25474091	15	1412	7.3696
	Interval112	0.0617062	0.328905	0.187611	0.851181	1.06365	0.558251	2.0266	0.111986	0.926527		112	25475580	25618652	19	1171	11.3447		25474091	25619240	19	1414	9.25965
	Interval113	-0.71232	0.306975	-2.32045	0.0203165	0.490505	0.268746	0.895253	0.601633	0.302033		113	25618652	25743525	35	1171	23.9641		25619240	25743882	16	1403	9.1511
	Interval114	-1.00699	0.38778	-2.59681	0.00940931	0.365316	0.170838	0.781185	1.16441	0.23862		114	25743525	26051545	27	1170	7.49735		25743882	26052537	9	1403	2.07843
	Interval115	-0.978331	0.51667	-1.89353	0.058287	0.375938	0.136558	1.03494	1.22408	0.365486		115	26051545	26357648	15	1170	4.18922		26052537	26358052	5	1415	1.15661
	Interval116	-1.14933	1.08862	-1.05577	0.291074	0.316849	0.0375145	2.67611	2.50606	0.638855		116	26357648	26616644	5	1170	1.65007		26358052	26617054	1	1414	0.273054
	Interval117	-0.714655	1.14729	-0.622908	0.533345	0.489361	0.0516462	4.63682	1.827	0.778953		117	26616644	26744808	3	1157	2.02314		26617054	26744799	1	1414	0.553614
	Interval118	-1.10916	0.565723	-1.9606	0.0499257	0.329837	0.108829	0.999661	1.55027	0.365486		118	26744808	27056647	14	1158	3.8777		26744799	27056883	4	1414	0.90645
	Interval119	-1.14871	1.08816	-1.05565	0.291128	0.317044	0.0375716	2.67534	2.50364	0.638855		119	27056647	27368165	5	1168	1.37421		27056883	27368682	1	1415	0.226657
	Interval120	-1.49343	0.62709	-2.38153	0.017241	0.2246	0.0657083	0.767716	2.62358	0.302033		120	27368165	27612254	16	1153	5.68662		27368682	27611257	3	1413	0.875257
	Interval121	-1.64929	0.412025	-4.00288	6.25757e-05	0.192187	0.0857041	0.43097	2.88991	0.0076998		121	27612254	28595875	40	1171	3.47818		27611257	28595593	7	1414	0.502944
	Interval122	-1.52864	0.760567	-2.00986	0.0444456	0.216831	0.0488331	0.962786	2.91519	0.365486		122	28595875	29607197	12	1170	1.0143		28595593	29607930	2	1414	0.139719
	Interval123	0.801118	0.563333	1.4221	0.154997	2.22803	0.738588	6.7211	0.959135	0.5154		123	29607197	30600371	5	1170	0.430298		29607930	30601069	11	1414	0.783372

## Sheet: Pp vs Flg on CH2
	Term	Estimate	Std. Error	z value	Pr(>|z|)	Odds Ratio (Pp over Flg)	95% Odds Ratio CI		Variance + Bias^2	Benjamini & Hochberg Corrected p-values			Flagstaff						Pikes Peak
	Species : Pp	-0.0226372	0.0580296	-0.390097	0.696465	0	0.872515	1.09538					Marker1	Marker2	FlagstaffCrossovers	FlagstaffIndividuals	Flagstaff cM/Mb		Marker1	Marker2	PikesPeakCrossovers	PikesPeakIndividuals	PikesPeakcM/Mb
Difference Between Intervals Over Both Species (Main Effect)	Interval1	1.56148	0.168474	9.26842	1.88926e-20		3.4256	6.63058
	Interval2	0.0276399	0.354022	0.078074	0.937769		0.513635	2.05756
	Interval3	-0.606193	0.498152	-1.21689	0.223648		0.205446	1.448
	Interval4	-0.240803	0.407765	-0.590544	0.554826		0.353447	1.7479
	Interval5	0.493106	0.279453	1.76454	0.0776407		0.946844	2.83158
	Interval6	0.726925	0.25288	2.87458	0.00404561		1.26021	3.3959
	Interval7	-0.209247	0.407796	-0.513117	0.607869		0.364756	1.80405
	Interval8	1.25428	0.193941	6.46732	9.97582e-11		2.39685	5.1264
	Interval9	-0.0985572	0.37799	-0.26074	0.794293		0.431962	1.90086
	Interval10	2.01242	0.138536	14.5263	8.26024e-48		5.70239	9.81535
	Interval11	0.136884	0.33419	0.4096	0.682099		0.595635	2.20758
	Interval12	-0.100149	0.377989	-0.264952	0.791046		0.431276	1.89783
	Interval13	0.140075	0.334194	0.419144	0.675111		0.597534	2.21465
	Interval14	-0.400867	0.446128	-0.898547	0.368894		0.279353	1.60567
	Interval15	-0.839403	0.574499	-1.4611	0.143987		0.140097	1.33191
	Interval16	-0.843423	0.574496	-1.46811	0.142075		0.139536	1.32656
	Interval17	-0.395244	0.446133	-0.885934	0.375653		0.280926	1.61474
	Interval18	1.8351	0.150322	12.2078	2.8244e-34		4.66677	8.41258
	Interval19	0.028438	0.354023	0.0803281	0.935976		0.514044	2.05921
	Interval20	-1.17672	0.702713	-1.67454	0.0940238		0.0777668	1.22213
	Interval21	0.415468	0.290503	1.43017	0.152669		0.857343	2.67742
	Interval22	1.41913	0.179718	7.89643	2.87003e-15		2.90631	5.87896
	Interval23	-0.0937668	0.377995	-0.248063	0.804085		0.434032	1.91
	Interval24	0.420281	0.290509	1.4467	0.14798		0.861468	2.69037
	Interval25	1.17587	0.200769	5.85685	4.71742e-09		2.18664	4.80366
	Interval26	0.913636	0.227248	4.02045	5.80882e-05		1.59717	3.89246
	Interval27	-0.398461	0.44613	-0.89315	0.371777		0.280025	1.60955
	Interval28	-0.0873436	0.378002	-0.231066	0.817263		0.436823	1.92233
	Interval29	-1.17036	0.702716	-1.66547	0.0958181		0.078263	1.22994
	Interval30	0.143277	0.334197	0.428718	0.668128		0.599446	2.22177
	Interval31	-0.606193	0.498152	-1.21689	0.223648		0.205446	1.448
	Interval32	0.0260456	0.35402	0.0735711	0.941352		0.512818	2.05428
	Interval33	0.0252495	0.354019	0.0713223	0.943141		0.512411	2.05264
	Interval34	-0.0993534	0.37799	-0.262847	0.792669		0.431619	1.89934
	Interval35	-0.406458	0.446123	-0.911089	0.362248		0.277798	1.59671
	Interval36	0.139277	0.334193	0.416755	0.676857		0.597058	2.21288
	Interval37	-0.242395	0.407763	-0.59445	0.552211		0.352886	1.74512
	Interval38	-0.607782	0.49815	-1.22008	0.222435		0.205121	1.4457
	Interval39	0.491505	0.27945	1.75883	0.0786066		0.945334	2.82703
	Interval40	-0.84982	0.574492	-1.47926	0.139072		0.138647	1.31809
	Interval41	0.333846	0.303047	1.10163	0.270621		0.770955	2.52898
	Interval42	-1.17672	0.702713	-1.67454	0.0940238		0.0777668	1.22213
	Interval43	1.00989	0.217204	4.64951	3.32719e-06		1.79351	4.20222
	Interval44	-1.54635	0.57415	-2.69329	0.00707515		0.0691358	0.65638
	Interval45	-0.403267	0.446126	-0.903931	0.366032		0.278685	1.60182
	Interval46	0.0276399	0.354022	0.078074	0.937769		0.513635	2.05756
	Interval47	-0.853798	0.574489	-1.48619	0.13723		0.138097	1.31285
	Interval48	2.11432	0.13289	15.9103	5.37832e-57		6.38437	10.7487
	Interval49	0.699156	0.252836	2.76526	0.00568778		1.22581	3.30262
	Interval50	-0.832128	0.574504	-1.44843	0.147497		0.141118	1.34165
	Interval51	-1.53717	0.574153	-2.67729	0.00742212		0.0697728	0.662436
	Interval52	-0.405661	0.446124	-0.909302	0.363191		0.27802	1.59798
	Interval53	1.05416	0.212688	4.95638	7.18203e-07		1.89136	4.35373
	Interval54	-0.406458	0.446123	-0.911089	0.362248		0.277798	1.59671
	Interval55	0.636701	0.260807	2.44128	0.0146355		1.13374	3.15151
	Interval56	0.0316367	0.354026	0.0893626	0.928794		0.515687	2.06582
	Interval57	0.648857	0.260825	2.48771	0.012857		1.14756	3.19017
	Interval58	1.40362	0.182321	7.6986	1.37567e-14		2.84701	5.81807
	Interval59	1.28794	0.190794	6.75043	1.4741e-11		2.49424	5.26931
	Interval60	-0.0945668	0.377995	-0.25018	0.802448		0.433685	1.90847
	Interval61	-0.930559	0.407286	-2.28478	0.0223257		0.17749	0.876097
	Interval62	-0.846627	0.574494	-1.47369	0.140565		0.13909	1.32231
	Interval63	0.493106	0.279453	1.76454	0.0776407		0.946844	2.83158
	Interval64	0.965262	0.222048	4.3471	1.37952e-05		1.69902	4.05713
	Interval65	-0.242395	0.407763	-0.59445	0.552211		0.352886	1.74512
	Interval66	1.17749	0.200772	5.86481	4.49653e-09		2.19016	4.81147
	Interval67	-0.0937668	0.377995	-0.248063	0.804085		0.434032	1.91
	Interval68	-0.236813	0.407769	-0.580752	0.561407		0.354857	1.7549
	Interval69	0.812662	0.23896	3.40084	0.000671803		1.411	3.60032
	Interval70	-0.602209	0.498155	-1.20888	0.226709		0.206265	1.45379
	Interval71	-1.6143	0.992529	-1.62645	0.103853		0.0284485	1.39244
	Interval72	-0.606193	0.498152	-1.21689	0.223648		0.205446	1.448
	Interval73	0.499534	0.279462	1.78749	0.0738587		0.952933	2.84989
	Interval74	-1.61191	0.99253	-1.62404	0.104368		0.0285167	1.39578
	Interval75	-0.398461	0.44613	-0.89315	0.371777		0.280025	1.60955
	Interval76	0.881495	0.232898	3.7849	0.000153773		1.52961	3.81132
	Interval77	1.32942	0.187828	7.07785	1.46403e-12		2.61504	5.46064
	Interval78	-1.17752	0.702712	-1.67567	0.0938022		0.0777052	1.22116
	Interval79	0.331444	0.303043	1.09372	0.274078		0.76911	2.5229
	Interval80	0.41707	0.290505	1.43567	0.151096		0.858713	2.68172
	Interval81	-1.61828	0.992527	-1.63047	0.103003		0.0283356	1.3869
	Interval82	-0.852209	0.57449	-1.48342	0.137964		0.138317	1.31494
	Interval83	-0.606988	0.498151	-1.21848	0.223041		0.205283	1.44685
	Interval84	-1.6151	0.992529	-1.62726	0.103683		0.0284259	1.39133
	Interval85	-0.235212	0.40777	-0.576825	0.564058		0.355425	1.75772
	Interval86	1.54091	0.170549	9.03504	1.63947e-19		3.34223	6.52205
	Interval87	-0.218249	0.407787	-0.535203	0.592509		0.361494	1.78785
	Interval88	1.19381	0.200805	5.94513	2.76238e-09		2.22606	4.89095
	Interval89	0.414668	0.290502	1.42742	0.153459		0.856659	2.67527
	Interval90	1.2847	0.190787	6.73367	1.65436e-11		2.4862	5.25218
	Interval91	-0.0993534	0.37799	-0.262847	0.792669		0.431619	1.89934
	Interval92	-0.851413	0.574491	-1.48203	0.138332		0.138427	1.31599
	Interval93	0.0292367	0.354024	0.0825841	0.934182		0.514454	2.06086
	Interval94	0.0268424	0.354021	0.0758216	0.939561		0.513226	2.05592
	Interval95	-1.17752	0.702712	-1.67567	0.0938022		0.0777052	1.22116
	Interval96	-0.855385	0.574488	-1.48895	0.1365		0.137879	1.31077
	Interval97	1.37818	0.185031	7.4484	9.44756e-14		2.76081	5.70215
	Interval98	-0.218249	0.407787	-0.535203	0.592509		0.361494	1.78785
	Interval99	0.413868	0.290501	1.42467	0.154252		0.855976	2.67313
	Interval100	1.29038	0.190799	6.76303	1.35135e-11		2.50031	5.28223
	Interval101	-1.16876	0.702717	-1.6632	0.0962727		0.078388	1.23191
	Interval102	-0.403267	0.446126	-0.903931	0.366032		0.278685	1.60182
	Interval103	0.564467	0.26962	2.09357	0.0362987		1.03667	2.98298
	Interval104	0.811858	0.238958	3.39749	0.000680077		1.40987	3.59742
	Interval105	1.00909	0.217203	4.64584	3.38703e-06		1.79207	4.19882
	Interval106	-0.409639	0.44612	-0.918225	0.358501		0.276918	1.59163
	Interval107	-0.581232	0.498171	-1.16673	0.243319		0.210631	1.48466
	Interval108	-0.375724	0.446151	-0.842146	0.399706		0.286454	1.64663
	Interval109	-1.62146	0.992526	-1.63367	0.102329		0.0282459	1.3825
	Interval110	-0.00101394	0.252046	-0.00402282	0.99679		0.609556	1.63721
	Interval111	-0.665707	0.353467	-1.88336	0.0596515		0.257045	1.02746
	Interval112	-0.555665	0.333604	-1.66564	0.0957843		0.298338	1.10318
	Interval113	0.920085	0.227259	4.04862	5.15196e-05		1.60746	3.91773
	Interval114	-0.598209	0.498158	-1.20084	0.229812		0.207091	1.45963
Difference In Each Interval Between the Species (Interaction effect)	Interval1	-1.41502	0.359152	-3.93989	8.15199e-05	0.242921	0.120157	0.491114	2.13126	0.0115		1	483222	1570899	38	1260	2.77614		483120	1570882	10	1415	0.00649695
	Interval2	0.0183111	0.486678	0.0376246	0.969987	1.01848	0.392359	2.64375	0.237191	0.97		2	1570899	2840604	8	1261	0.499684		1570882	2840630	9	1415	0.0050092
	Interval3	0.278018	0.643639	0.431948	0.66578	1.32051	0.373995	4.66249	0.491565	0.905826		3	2840604	2977364	4	1261	2.31949		2840630	2977335	6	1407	0.0311941
	Interval4	-1.46318	1.07295	-1.36369	0.172664	0.231499	0.028264	1.89612	3.29212	0.7015		4	2977364	3142962	6	1261	2.87339		2977335	3142962	1	1403	0.00430339
	Interval5	-0.681174	0.469907	-1.44959	0.147172	0.506023	0.201455	1.27105	0.68481	0.7015		5	3142962	3286930	13	1261	7.16183		3142962	3286930	7	1411	0.0344592
	Interval6	-0.679551	0.418895	-1.62225	0.104751	0.506845	0.223	1.15198	0.637262	0.7015		6	3286930	3562158	16	1223	4.75445		3286930	3562496	9	1413	0.023114
	Interval7	-0.488418	0.643656	-0.758819	0.447961	0.613596	0.173777	2.16657	0.652846	0.860583		7	3562158	3714403	6	1222	3.22516		3562496	3714423	4	1413	0.018633
	Interval8	-0.302256	0.290955	-1.03884	0.298878	0.739149	0.417894	1.30737	0.176014	0.790102		8	3714403	4150638	28	1258	5.10557		3714423	4150728	22	1366	0.0369132
	Interval9	-0.545928	0.625229	-0.873165	0.382573	0.579304	0.170099	1.97293	0.688948	0.84525		9	4150638	4275122	7	1262	4.45598		4150728	4275122	4	1340	0.0239969
	Interval10	-0.123384	0.197809	-0.623755	0.532788	0.883924	0.599841	1.30255	0.0543522	0.905826		10	4275122	5015853	59	1262	6.32998		4275122	5015328	56	1378	0.0549018
	Interval11	-0.0880853	0.47245	-0.186444	0.852097	0.915683	0.362734	2.31155	0.230968	0.966814		11	5015853	5188165	9	1264	4.13247		5015328	5189133	9	1411	0.0366989
	Interval12	0.24804	0.49344	0.502675	0.615193	1.28151	0.487189	3.37091	0.305007	0.905826		12	5188165	5331286	7	1264	3.86959		5189133	5331286	10	1413	0.0497854
	Interval13	-0.205674	0.486679	-0.422607	0.672582	0.814099	0.313623	2.11323	0.279158	0.905826		13	5331286	5457476	9	1260	5.66078		5331286	5457476	8	1415	0.0448032
	Interval14	-1.31163	1.08811	-1.20543	0.228039	0.26938	0.0319263	2.2729	2.90436	0.719838		14	5457476	5582056	5	1253	3.20317		5457476	5579503	1	1415	0.00579145
	Interval15	-0.429243	0.907577	-0.472955	0.636245	0.651002	0.10991	3.85591	1.00794	0.905826		15	5582056	5663942	3	1244	2.94506		5579503	5664294	2	1415	0.0166695
	Interval16	1.08636	0.649403	1.67286	0.0943539	2.96348	0.829887	10.5824	1.60191	0.7015		16	5663942	5786871	3	1249	1.95392		5664294	5786779	11	1408	0.0637833
	Interval17	1.18218	0.503103	2.34979	0.0187841	3.26149	1.21665	8.74311	1.65067	0.260667		17	5786871	5955452	5	1246	2.38041		5786779	5954093	19	1393	0.0815211
	Interval18	0.109559	0.203356	0.538754	0.590056	1.11579	0.748998	1.66219	0.0533567	0.905826		18	5955452	6216944	49	1244	15.0945		5954093	6218758	60	1399	0.162046
	Interval19	0.021788	0.486682	0.0447685	0.964292	1.02203	0.393723	2.65298	0.237334	0.97		19	6216944	6351305	8	1260	4.72574		6218758	6351238	9	1409	0.0482149
	Interval20	0.248053	0.907577	0.273314	0.784612	1.28153	0.216363	7.59055	0.885226	0.966814		20	6351305	6476292	2	1262	1.26796		6351238	6476623	3	1391	0.0172008
	Interval21	0.515943	0.362517	1.42323	0.154671	1.67522	0.823172	3.40919	0.397616	0.7015		21	6476292	6802200	12	1261	2.92027		6476623	6802704	22	1394	0.0483988
	Interval22	0.28524	0.23481	1.21477	0.224455	1.33008	0.839467	2.10743	0.136497	0.719838		22	6802200	7217136	33	1259	6.32274		6802704	7217832	48	1413	0.0818308
	Interval23	-0.603899	0.625201	-0.965927	0.334081	0.546676	0.160527	1.86171	0.75557	0.811469		23	7217136	7353224	7	1256	4.0955		7217832	7351593	4	1413	0.0211635
	Interval24	-0.609772	0.476564	-1.27952	0.200715	0.543475	0.21356	1.38305	0.598935	0.719838		24	7353224	7508796	12	1255	6.14694		7351593	7508805	7	1413	0.0315116
	Interval25	-0.934362	0.363297	-2.57189	0.0101144	0.392836	0.192738	0.800675	1.00502	0.207		25	7508796	7810821	26	1263	6.81982		7508805	7810942	11	1410	0.0258208
	Interval26	-0.220907	0.334385	-0.660635	0.508846	0.801792	0.41632	1.54417	0.160613	0.905826		26	7810821	8069015	20	1264	6.1303		7810942	8068865	17	1372	0.0480402
	Interval27	0.0955764	0.60429	0.158163	0.874328	1.10029	0.33661	3.59658	0.374301	0.966814		27	8069015	8177049	5	1250	3.70262		8068865	8177271	6	1372	0.0403407
	Interval28	0.235235	0.49345	0.476714	0.633566	1.26521	0.480981	3.32809	0.298829	0.905826		28	8177049	8289379	7	1248	4.99351		8177271	8287310	10	1413	0.0643148
	Interval29	0.837909	0.812357	1.03146	0.302327	2.31153	0.470335	11.3603	1.36202	0.790102		29	8289379	8459239	2	1254	0.938951		8287310	8459316	6	1413	0.0246868
	Interval30	-0.477144	0.527067	-0.905281	0.365317	0.620553	0.220867	1.74352	0.505466	0.84019		30	8459239	8582325	9	1256	5.82202		8459316	8582601	6	1415	0.0343941
	Interval31	0.844137	0.582949	1.44805	0.147604	2.32597	0.741973	7.29155	1.0524	0.7015		31	8582325	8702040	4	1261	2.64973		8582601	8701693	11	1415	0.065276
	Interval32	0.374811	0.450848	0.831348	0.405777	1.45472	0.601186	3.52004	0.343747	0.84525		32	8702040	8842146	8	1263	4.52119		8701693	8842063	13	1413	0.0655431
	Interval33	-0.434239	0.569439	-0.762573	0.445718	0.647758	0.212176	1.97756	0.512824	0.860583		33	8842146	8990478	8	1264	4.26708		8842063	8990507	5	1292	0.0260702
	Interval34	0.235261	0.504446	0.466375	0.640947	1.26524	0.470738	3.40068	0.309814	0.905826		34	8990478	9113429	7	1263	4.50796		8990507	9113532	9	1294	0.0565347
	Interval35	0.0733007	0.604267	0.121305	0.903449	1.07605	0.329209	3.51719	0.370511	0.966814		35	9113429	9325684	5	1260	1.86961		9113532	9325813	6	1414	0.019989
	Interval36	-0.204875	0.486678	-0.420966	0.67378	0.814749	0.313874	2.11491	0.278829	0.905826		36	9325684	9496350	9	1261	4.18225		9325813	9496531	8	1415	0.0331172
	Interval37	0.176796	0.539853	0.32749	0.743297	1.19339	0.414237	3.43807	0.322699	0.960444		37	9496350	9635653	6	1263	3.41036		9496531	9635667	8	1415	0.0406344
	Interval38	0.108261	0.668595	0.161922	0.871367	1.11434	0.300537	4.13177	0.45874	0.966814		38	9635653	9776248	4	1263	2.25264		9635667	9776502	5	1414	0.0251079
	Interval39	0.0516174	0.382035	0.135112	0.892524	1.05297	0.497992	2.22645	0.148615	0.966814		39	9776248	10015045	13	1263	4.31095		9776502	10014532	15	1409	0.0447248
	Interval40	1.00128	0.65624	1.52578	0.127064	2.72176	0.752052	9.85039	1.43321	0.7015		40	10015045	10137658	3	1257	1.94649		10014532	10137343	10	1408	0.0578309
	Interval41	0.457468	0.381992	1.19759	0.231078	1.58007	0.747339	3.34068	0.355195	0.719838		41	10137658	10491411	11	1258	2.47204		10137343	10490821	19	1387	0.0387538
	Interval42	-0.0919232	0.993706	-0.0925055	0.926296	0.912175	0.130082	6.39643	0.995901	0.966814		42	10491411	10660827	2	1262	0.935444		10490821	10661178	2	1415	0.00829686
	Interval43	0.0265035	0.300826	0.0881022	0.929795	1.02686	0.569432	1.85174	0.0911989	0.966814		43	10660827	11333433	22	1262	2.59286		10661178	11333247	24	1369	0.0260852
	Interval44	0.896491	0.663944	1.35025	0.176936	2.45099	0.667084	9.00536	1.24452	0.7015		44	11333433	11565072	3	1263	1.02544		11333247	11567010	9	1414	0.0272281
	Interval45	0.213066	0.58459	0.36447	0.715507	1.23747	0.393478	3.89176	0.387143	0.943392		45	11565072	11688998	5	1256	3.21238		11567010	11689092	7	1414	0.0405506
	Interval46	0.133881	0.47534	0.281654	0.778209	1.14326	0.450325	2.90243	0.243873	0.966814		46	11688998	11793452	8	1261	6.07398		11689092	11795547	10	1394	0.0673862
	Interval47	1.01532	0.656243	1.54717	0.121822	2.76024	0.76268	9.98971	1.46153	0.7015		47	11793452	11930270	3	1262	1.73749		11795547	11931342	10	1394	0.0528267
	Interval48	-0.252143	0.193846	-1.30074	0.193348	0.777134	0.531485	1.13632	0.101152	0.719838		48	11930270	12839350	65	1261	5.69039		11931342	12838741	56	1414	0.0436456
	Interval49	0.0639626	0.347703	0.183957	0.854047	1.06605	0.539271	2.10741	0.124989	0.966814		49	12839350	13087513	16	1257	5.13029		12838741	13087513	18	1353	0.0534778
	Interval50	0.177963	0.760317	0.234064	0.814935	1.19478	0.269211	5.30253	0.609753	0.966814		50	13087513	13203539	3	1235	2.09364		13087513	13203912	4	1353	0.0253988
	Interval51	0.162631	0.759805	0.214043	0.830514	1.1766	0.265381	5.21662	0.603753	0.966814		51	13203539	13423631	3	1239	1.10014		13203912	13422287	4	1362	0.0134487
	Interval52	0.253105	0.584611	0.432945	0.665055	1.28802	0.409535	4.05092	0.405833	0.905826		52	13423631	13565467	5	1259	2.80006		13422287	13568328	7	1362	0.0351922
	Interval53	-0.728	0.359819	-2.02324	0.0430488	0.482874	0.238533	0.977503	0.659454	0.449545		53	13565467	14068547	23	1262	3.6243		13568328	14068526	12	1409	0.0170266
	Interval54	-0.0937732	0.630786	-0.148661	0.881821	0.910489	0.264447	3.13481	0.406684	0.966814		54	14068547	14317723	5	1260	1.59258		14068526	14318857	5	1415	0.0141156
	Interval55	-1.90535	0.749444	-2.54235	0.011011	0.148771	0.0342435	0.646335	4.19202	0.207		55	14317723	14447629	15	1256	9.19507		14318857	14447709	2	1415	0.0109694
	Interval56	-0.365504	0.539858	-0.677037	0.498382	0.693847	0.240839	1.99894	0.425039	0.905826		56	14447629	14682905	8	1256	2.70736		14447709	14682905	6	1415	0.0180287
	Interval57	0.0695987	0.35351	0.196879	0.843922	1.07208	0.536182	2.14358	0.129813	0.966814		57	14682905	14924507	15	1241	5.00384		14682905	14924591	18	1414	0.052671
	Interval58	0.139061	0.244068	0.569764	0.568837	1.14919	0.71226	1.85416	0.0789071	0.905826		58	14924507	15085361	32	1240	16.0577		14924591	15088262	41	1414	0.177159
	Interval59	-0.0959125	0.269519	-0.355865	0.721942	0.908544	0.535706	1.54087	0.0818399	0.943392		59	15085361	15275996	29	1260	12.0818		15088262	15274828	29	1415	0.109852
	Interval60	1.01079	0.43577	2.31956	0.0203649	2.74778	1.16963	6.45531	1.2116	0.260667		60	15275996	15634802	7	1257	1.5521		15274828	15635407	22	1415	0.0431187
	Interval61	-0.707864	0.703856	-1.00569	0.314563	0.492696	0.124007	1.95755	0.996484	0.7985		61	15634802	15996311	6	1253	1.32463		15635407	15996705	3	1413	0.00587643
	Interval62	-0.421312	0.907574	-0.464218	0.642491	0.656185	0.110786	3.88659	1.00119	0.905826		62	15996311	16124907	3	1253	1.86186		15996705	16126157	2	1414	0.0109263
	Interval63	0.169109	0.371812	0.454825	0.649235	1.18425	0.571414	2.45435	0.166842	0.905826		63	16124907	16407237	13	1261	3.65202		16126157	16407485	17	1414	0.0427353
	Interval64	0.420557	0.282385	1.48931	0.136407	1.52281	0.875538	2.6486	0.256609	0.7015		64	16407237	16945779	21	1260	3.09592		16407485	16941300	35	1409	0.0465336
	Interval65	-0.0900523	0.576527	-0.156198	0.875877	0.913883	0.295217	2.82905	0.340493	0.966814		65	16945779	17236917	6	1263	1.63178		16941300	17236870	6	1413	0.0143664
	Interval66	0.667565	0.24606	2.71302	0.00666733	1.94948	1.20356	3.15769	0.506188	0.207		66	17236917	17617746	26	1261	5.4172		17236870	17616552	55	1412	0.102591
	Interval67	-0.598207	0.625204	-0.956818	0.338659	0.549797	0.161442	1.87235	0.748732	0.811469		67	17617746	17744561	7	1256	4.39497		17616552	17743118	4	1405	0.022494
	Interval68	0.391137	0.516611	0.75712	0.448978	1.47866	0.53718	4.07021	0.419876	0.860583		68	17744561	17876465	6	1256	3.62174		17743118	17876922	10	1404	0.0532309
	Interval69	-0.3383	0.360052	-0.939586	0.34743	0.712981	0.352043	1.44398	0.244085	0.815327		69	17876465	18317447	18	1260	3.24041		17876922	18317160	14	1411	0.0225379
	Interval70	0.104107	0.668599	0.15571	0.876262	1.10972	0.299289	4.11468	0.457863	0.966814		70	18317447	18457739	4	1256	2.27009		18317160	18459203	5	1412	0.0249296
	Interval71	0.668495	1.14673	0.582957	0.559922	1.9513	0.206161	18.4689	1.76188	0.905826		71	18457739	18572663	1	1254	0.693892		18459203	18574517	3	1415	0.0183858
	Interval72	-1.1056	1.11045	-0.995631	0.31943	0.331012	0.0375498	2.91796	2.45546	0.7985		72	18572663	18708860	4	1261	2.32907		18574517	18708941	1	1414	0.00526107
	Interval73	-0.242905	0.412051	-0.589503	0.555524	0.784346	0.349754	1.75895	0.228789	0.905826		73	18708860	18994021	13	1253	3.63885		18708941	18994911	11	1389	0.027693
	Interval74	1.29593	1.07296	1.20781	0.227119	3.65441	0.446166	29.9322	2.83069	0.719838		74	18994021	19194357	1	1251	0.39901		18994911	19194591	6	1390	0.0216173
	Interval75	-0.298495	0.668602	-0.446446	0.655275	0.741934	0.200097	2.751	0.536127	0.905826		75	19194357	19340226	5	1250	2.74224		19194591	19340236	4	1412	0.0194505
	Interval76	-0.160889	0.33344	-0.482511	0.629443	0.851387	0.442891	1.63666	0.137068	0.905826		76	19340226	19550380	19	1241	7.28752		19340236	19546543	18	1411	0.0618346
	Interval77	-0.0688328	0.265356	-0.259398	0.795328	0.933483	0.55492	1.5703	0.0751518	0.966814		77	19550380	20032029	30	1251	4.98272		19546543	20032105	30	1368	0.0451638
	Interval78	0.512298	0.861292	0.594802	0.551976	1.66912	0.308561	9.02889	1.00427	0.905826		78	20032029	20114724	2	1263	1.91491		20032105	20114904	4	1368	0.0353142
	Interval79	0.407265	0.385732	1.05582	0.291049	1.5027	0.705556	3.20048	0.314654	0.790102		79	20114724	20477555	11	1261	2.40446		20114904	20478312	18	1386	0.0357367
	Interval80	0.40391	0.37215	1.08534	0.277771	1.49767	0.722163	3.10596	0.301639	0.790102		80	20477555	20757068	12	1259	3.41041		20478312	20757072	19	1347	0.0506006
	Interval81	0.969319	1.11047	0.872891	0.382722	2.63615	0.299033	23.2391	2.17272	0.84525		81	20757068	20904774	1	1259	0.537745		20757072	20904774	4	1346	0.02012
	Interval82	-0.415022	0.907572	-0.457288	0.647464	0.660326	0.111485	3.9111	0.995929	0.905826		82	20904774	21044209	3	1260	1.70758		20904774	21043969	2	1413	0.0101687
	Interval83	0.657214	0.599734	1.09584	0.273148	1.92941	0.595553	6.2507	0.791612	0.790102		83	21044209	21151971	4	1262	2.94131		21043969	21153089	9	1409	0.0585366
	Interval84	0.920276	1.11046	0.828737	0.407253	2.50998	0.284729	22.1263	2.08002	0.84525		84	21151971	21278932	1	1255	0.627605		21153089	21278604	4	1409	0.022618
	Interval85	-0.461744	0.64364	-0.717394	0.473131	0.630184	0.17848	2.22508	0.62748	0.89191		85	21278932	21413680	6	1254	3.55095		21278604	21413724	4	1412	0.0209655
	Interval86	-0.381916	0.257946	-1.4806	0.138712	0.682552	0.411687	1.13163	0.212396	0.7015		86	21413680	21775635	37	1252	8.17428		21413724	21776064	28	1412	0.0547277
	Interval87	0.690466	0.488697	1.41287	0.157693	1.99465	0.765383	5.1982	0.715568	0.7015		87	21775635	21909212	6	1233	3.64309		21776064	21908703	14	1414	0.0746461
	Interval88	-0.720878	0.335943	-2.14584	0.0318861	0.486325	0.251748	0.939479	0.632523	0.36685		88	21909212	22167690	26	1241	8.11021		21908703	22167193	14	1413	0.0383303
	Interval89	-0.174586	0.419603	-0.416074	0.677356	0.839805	0.368982	1.9114	0.206547	0.905826		89	22167690	22294634	12	1262	7.49138		22167193	22294199	11	1412	0.0613386
	Interval90	0.126713	0.257011	0.493028	0.621993	1.13509	0.685897	1.87846	0.0821107	0.905826		90	22294634	22592041	29	1264	7.71978		22294199	22592050	36	1413	0.0855384
	Interval91	0.0344657	0.517733	0.0665705	0.946924	1.03507	0.375202	2.85543	0.269235	0.966814		91	22592041	22707899	7	1263	4.78395		22592050	22708279	8	1414	0.0486773
	Interval92	-0.0936857	0.812354	-0.115326	0.908187	0.910569	0.185278	4.4751	0.668696	0.966814		92	22707899	22845323	3	1259	1.73395		22708279	22845119	3	1414	0.0155045
	Interval93	0.370193	0.450849	0.821101	0.411589	1.44801	0.598414	3.50383	0.340308	0.84525		93	22845323	23035594	8	1259	3.33976		22845119	23035944	13	1415	0.048145
	Interval94	0.295037	0.457779	0.644497	0.519253	1.34318	0.5476	3.2946	0.296608	0.905826		94	23035594	23168857	8	1262	4.75712		23035944	23169813	12	1415	0.0633497
	Interval95	0.843649	0.812352	1.03853	0.299025	2.32484	0.473047	11.4256	1.37166	0.790102		95	23168857	23329190	2	1263	0.987655		23169813	23329358	6	1415	0.0265773
	Interval96	0.901336	0.6645	1.35641	0.174968	2.46289	0.669593	9.05897	1.25397	0.7015		96	23329190	23465260	3	1264	1.74428		23329358	23465295	9	1415	0.0467895
	Interval97	0.281157	0.240752	1.16783	0.242876	1.32466	0.826367	2.12343	0.137011	0.735092		97	23465260	23945065	31	1232	5.24872		23465295	23945746	46	1415	0.0676632
	Interval98	0.935989	0.472471	1.98105	0.0475858	2.54973	1.00999	6.4368	1.0993	0.456167		98	23945065	24128576	6	1233	2.65179		23945746	24128865	18	1415	0.0694677
	Interval99	0.502358	0.3625	1.38581	0.165804	1.65261	0.812091	3.36308	0.38377	0.7015		99	24128576	24344147	12	1263	4.40798		24128865	24344558	22	1415	0.0720826
	Interval100	0.0316595	0.261797	0.120932	0.903745	1.03217	0.617879	1.72423	0.06954	0.966814		100	24344147	24996890	29	1257	3.53695		24344558	24995487	33	1415	0.0358281
	Interval101	1.94125	0.740188	2.62265	0.00872499	6.96747	1.6331	29.726	4.31634	0.207		101	24996890	25157150	2	1252	0.996786		24995487	25157106	19	1413	0.0831992
	Interval102	0.340515	0.569387	0.598038	0.549815	1.40567	0.460481	4.29097	0.440151	0.905826		102	25157150	25330212	5	1256	2.30032		25157106	25329920	8	1411	0.0328083
	Interval103	-0.023493	0.374902	-0.0626643	0.950034	0.976781	0.468461	2.03667	0.141104	0.966814		103	25330212	25474138	14	1262	7.70905		25329920	25474091	15	1412	0.0736849
	Interval104	-0.0400804	0.333419	-0.12021	0.904317	0.960712	0.499783	1.84674	0.112774	0.966814		104	25474138	25619483	18	1261	9.82371		25474091	25619240	19	1414	0.0925742
	Interval105	-0.398477	0.333084	-1.19633	0.231569	0.671342	0.349476	1.28964	0.269729	0.719838		105	25619483	25743850	22	1263	14.0117		25619240	25743882	16	1403	0.0914951
	Interval106	0.464158	0.557273	0.83291	0.404895	1.59067	0.533606	4.74178	0.525996	0.84525		106	25743850	26052534	5	1264	1.2815		25743882	26052537	9	1403	0.0207832
	Interval107	0.0810011	0.66861	0.121148	0.903573	1.08437	0.292446	4.02079	0.453601	0.966814		107	26052534	26358124	4	1230	1.0642		26052537	26358052	5	1415	0.0115659
	Interval108	-1.33607	1.08812	-1.22787	0.219495	0.262877	0.031155	2.21808	2.96908	0.719838		108	26358124	26616545	5	1222	1.58336		26358052	26617054	1	1414	0.00273053
	Interval109	-0.0903378	1.40359	-0.0643621	0.948682	0.913622	0.0583457	14.3062	1.97822	0.966814		109	26616545	26744814	1	1263	0.61727		26617054	26744799	1	1414	0.00553614
	Interval110	-1.39175	0.557829	-2.49493	0.012598	0.24864	0.0833178	0.742003	2.24814	0.207		110	26744814	27056340	16	1256	4.09006		26744799	27056883	4	1414	0.0090644
	Interval111	-1.74012	1.05324	-1.65216	0.0985013	0.1755	0.0222712	1.38296	4.13732	0.7015		111	27056340	27368700	8	1257	2.03762		27056883	27368682	1	1415	0.00226657
	Interval112	-1.08276	0.663944	-1.6308	0.102933	0.33866	0.0921729	1.2443	1.61319	0.7015		112	27368700	27611257	9	1258	2.9497		27368682	27611257	3	1413	0.00875252
	Interval113	-1.11029	0.440867	-2.51842	0.0117884	0.329465	0.138846	0.781776	1.4271	0.207		113	27611257	28595805	20	1256	1.6179		27611257	28595593	7	1414	0.00502927
	Interval114	-0.66973	0.861283	-0.777596	0.436807	0.511847	0.094624	2.76872	1.19035	0.860583		114	28595805	29608108	4	1251	0.315863		28595593	29607930	2	1414	0.00139719
	Interval115	-0.840066	0.567452	-1.48042	0.133353	0.431682	0.141951	1.31277	1.02771	0.7015		115	29608108	30601818	4	1255	0.320747		29607930	30601069	11	1414	0.00783309

## Sheet: Mir vs Flg on CHX
	Term	Estimate	Std. Error	z value	Pr(>|z|)	Odds Ratio (Mir over Flg)	95% Odds Ratio CI		Variance + Bias^2	Benjamini & Hochberg Corrected p-values			D. miranda						Flagstaff
	Species : Mir	0.39337	0.0771226	5.10058	3.39e-07	1.48197	1.27406	1.7238					Marker1	Marker2	MirandaCrossovers	MirandaIndividuals	Miranda cM/Mb		Marker1	Marker2	FlagstaffCrossovers	FlagstaffIndividuals	Flagstaff cM/MB
Difference In Each Interval Between the Species (Interaction effect)Difference Between Intervals Over Both Species (Main Effect)	Interval1	1.06407	0.220771	4.81979	1.44e-06		1.88016	4.46729
	Interval2	0.265437	0.318968	0.832176	0.40531		0.697858	2.43663
	Interval3	1.20386	0.204749	5.87967	4.11e-09		2.23122	4.97868
	Interval4	0.522676	0.28162	1.85596	0.0634586		0.971127	2.92897
	Interval5	-1.15037	0.700446	-1.64234	0.100519		0.0801988	1.2492
	Interval6	-1.13919	0.700452	-1.62637	0.103871		0.0810993	1.26325
	Interval7	0.175267	0.335485	0.522428	0.601372		0.617371	2.29979
	Interval8	-0.0698091	0.378691	-0.184343	0.853744		0.44395	1.95898
	Interval9	-1.13517	0.700454	-1.62062	0.105099		0.0814258	1.26835
	Interval10	-0.567831	0.497574	-1.1412	0.253787		0.213723	1.50293
	Interval11	-0.57745	0.497567	-1.16055	0.245826		0.21168	1.48852
	Interval12	-0.826652	0.573227	-1.4421	0.149273		0.142249	1.34564
	Interval13	-0.827447	0.573226	-1.44349	0.148882		0.142136	1.34457
	Interval14	-0.823466	0.573229	-1.43654	0.150849		0.142702	1.34994
	Interval15	0.168032	0.335477	0.500876	0.616458		0.612931	2.28318
	Interval16	1.20548	0.204752	5.8875	3.92e-09		2.23483	4.98679
	Interval17	-1.59034	0.9883	-1.60917	0.10758		0.029381	1.41443
	Interval18	-1.59114	0.9883	-1.60997	0.107404		0.0293576	1.41331
	Interval19	-0.821069	0.57323	-1.43236	0.152042		0.143044	1.35319
	Interval20	-1.1456	0.700449	-1.63552	0.10194		0.0805823	1.25518
	Interval21	-2.28448	0.98805	-2.31211	0.0207716		0.0146831	0.706168
	Interval22	-1.57993	0.988305	-1.59863	0.109903		0.0296881	1.42925
	Interval23	-1.06786	0.445618	-2.39635	0.0165593		0.143522	0.823291
	Interval24	-1.56452	0.988311	-1.58302	0.113416		0.0301488	1.45146
	Interval25	2.2635	0.133712	16.9281	2.79e-64		7.39956	12.498
	Interval26	-0.380104	0.44605	-0.852155	0.394128		0.285258	1.63911
	Interval27	-0.0714059	0.37869	-0.18856	0.850437		0.443243	1.95585
	Interval28	0.89002	0.235993	3.77138	0.000162349		1.53338	3.86734
	Interval29	2.12657	0.141424	15.0369	4.21e-51		6.35589	11.0647
	Interval30	0.517862	0.281613	1.83892	0.0659275		0.966476	2.91487
	Interval31	-0.825856	0.573227	-1.44071	0.149666		0.142362	1.34672
	Interval32	0.527513	0.281626	1.87309	0.0610553		0.975822	2.94321
	Interval33	0.659845	0.26332	2.50587	0.0122152		1.15458	3.24123
	Interval34	1.35008	0.1922	7.02434	2.15e-12		2.64684	5.62259
	Interval35	0.990012	0.225436	4.39154	1.13e-05		1.73006	4.18651
	Interval36	-2.28089	0.988052	-2.30848	0.0209727		0.0147358	0.708708
	Interval37	0.440225	0.292468	1.50521	0.132271		0.875455	2.75512
	Interval38	-1.59431	0.988299	-1.61319	0.106703		0.0292645	1.40882
	Interval39	-2.28249	0.988051	-2.31009	0.020883		0.0147123	0.707577
	Interval40	1.08053	0.216326	4.9949	5.89e-07		1.92809	4.50202
	Interval41	-0.382493	0.446048	-0.857514	0.391161		0.284578	1.63519
	Interval42	0.890824	0.235995	3.77476	0.000160159		1.53461	3.87046
	Interval43	-0.216042	0.408108	-0.529375	0.596545		0.362064	1.79293
	Interval44	1.10505	0.216371	5.10719	3.27e-07		1.97578	4.61419
	Interval45	1.47818	0.182022	8.12088	4.63e-16		3.0692	6.26479
	Interval46	-0.214449	0.40811	-0.52547	0.599257		0.36264	1.79579
	Interval47	-0.827447	0.573226	-1.44349	0.148882		0.142136	1.34457
	Interval48	0.782695	0.248422	3.15067	0.00162898		1.34418	3.55943
	Interval49	0.358602	0.304802	1.17651	0.239391		0.787565	2.6013
	Interval50	-0.0714059	0.37869	-0.18856	0.850437		0.443243	1.95585
	Interval51	0.840637	0.241947	3.47447	0.00051186		1.44256	3.7242
	Interval52	0.165632	0.335474	0.493726	0.6215		0.611465	2.27769
	Interval53	0.518663	0.281614	1.84175	0.0655115		0.967248	2.91721
	Interval54	0.782695	0.248422	3.15067	0.00162898		1.34418	3.55943
	Interval55	0.657437	0.263316	2.49676	0.0125335		1.15181	3.23341
	Interval56	-0.768733	0.378175	-2.03274	0.0420785		0.22092	0.972865
	Interval57	1.44469	0.184378	7.83546	4.67e-15		2.95444	6.08649
	Interval58	2.27281	0.133741	16.9941	9.08e-65		7.46838	12.6157
	Interval59	-0.572652	0.49757	-1.1509	0.249775		0.212696	1.49569
	Interval60	1.71158	0.164768	10.3878	2.82e-25		4.00938	7.64864
	Interval61	2.23254	0.135098	16.5254	2.41e-61		7.15458	12.1501
	Interval62	-0.818668	0.573232	-1.42816	0.153245		0.143388	1.35644
	Interval63	-1.59511	0.988299	-1.61399	0.106529		0.0292413	1.4077
	Interval64	0.166432	0.335475	0.496107	0.619819		0.611953	2.27952
	Interval65	-0.810619	0.573237	-1.41411	0.15733		0.144545	1.36742
	Interval66	0.906234	0.23602	3.83964	0.000123213		1.55836	3.93077
	Interval67	0.590024	0.271964	2.16949	0.0300455		1.05863	3.07429
	Interval68	-1.59193	0.9883	-1.61078	0.107228		0.0293343	1.41218
	Interval69	0.0555931	0.355031	0.156587	0.87557		0.527152	2.12008
	Interval70	0.658239	0.263318	2.49979	0.0124267		1.15273	3.23601
	Interval71	1.37989	0.189456	7.28344	3.25e-13		2.74164	5.76165
							1	1		BH			marker1	marker2	Miranda#crossovers	Miranda#individuals	MirandacM/Mb		marker1	marker2	Flagstaff#crossovers	Flagstaff#individuals	FlagstaffcM/Mb
Difference In Each Interval Between the Species (Interaction effect)	Interval1	-0.102527	0.294144	-0.348559	0.72742	0.902554	0.507099	1.6064	0.0970327	0.906952		XLgrp1a	3376161	3788830	28	1169	5.80864		3372632	3788475	22	1227	4.31355
	Interval2	0.25721	0.398504	0.645439	0.518643	1.29332	0.592231	2.82435	0.224963	0.82095			3788830	4015441	18	1167	6.80861		3788475	4013757	10	1261	3.52042
	Interval3	-0.0442749	0.27126	-0.16322	0.870345	0.956691	0.562174	1.62807	0.0755421	0.964025			4015441	4242921	34	1167	12.822		4013757	4243232	26	1260	8.99734
	Interval4	-0.787482	0.451532	-1.74402	0.0811549	0.454989	0.18778	1.10243	0.824009	0.3654			4242921	4877518	8	1170	1.07754		4243232	4876927	13	1256	1.63356
	Interval5	0.996405	0.775688	1.28454	0.198952	2.70853	0.59218	12.3883	1.59452	0.523862		XRgrp6	584894	741910	9	1171	4.89526		584348	742095	2	1261	1.00544
	Interval6	1.81116	0.734834	2.46471	0.0137123	6.11751	1.44901	25.8273	3.82027	0.157371			741910	1030470	21	1171	6.21745		742095	1030456	2	1247	0.556197
	Interval7	0.62986	0.395113	1.59413	0.110908	1.87735	0.865402	4.0726	0.552837	0.40788			1030470	1270769	24	1171	8.53387		1030456	1270633	9	1248	3.0028
	Interval8	0.512663	0.455251	1.12611	0.260119	1.66973	0.684115	4.07534	0.470077	0.567491			1270769	1433281	16	1126	8.74607		1270633	1434231	7	1258	3.4014
	Interval9	0.91074	0.784374	1.16111	0.245599	2.48616	0.534389	11.5665	1.44469	0.5526			1433281	1570945	8	1124	5.1705		1434231	1572062	2	1242	1.16832
	Interval10	0.418174	0.598875	0.698265	0.485012	1.51918	0.469718	4.91342	0.533521	0.812093			1570945	1723945	9	1166	5.0453		1572062	1724574	4	1245	2.10665
	Interval11	0.426067	0.598868	0.711453	0.476803	1.53122	0.473447	4.95228	0.540176	0.812093			1723945	2021643	9	1168	2.58856		1724574	2021454	4	1257	1.07189
	Interval12	0.292419	0.702614	0.416188	0.677273	1.33966	0.338002	5.30974	0.579176	0.905657			2021643	2145022	6	1171	4.15306		2021454	2144420	3	1260	1.93628
	Interval13	-0.0722986	0.758079	-0.0953709	0.92402	0.930253	0.210529	4.11046	0.579911	0.9707			2145022	2313004	4	1171	2.03351		2144420	2312954	3	1261	1.41163
	Interval14	0.290092	0.702617	0.412873	0.679699	1.33655	0.337214	5.29742	0.577823	0.905657			2313004	2406423	6	1170	5.48966		2312954	2407663	3	1256	2.52199
	Interval15	1.05248	0.379814	2.77104	0.00558784	2.86474	1.36076	6.03099	1.25197	0.12528			2406423	2736103	34	1100	9.38745		2407663	2736756	9	1257	2.1758
	Interval16	-0.680147	0.319713	-2.12736	0.0333899	0.506543	0.270689	0.947898	0.564816	0.212914			2736103	3010541	17	1101	5.62802		2736756	3010008	26	1258	7.56793
	Interval17	0.890452	1.08362	0.821741	0.411224	2.43623	0.29129	20.3756	1.96713	0.8082			3010541	3178491	5	1170	2.54457		3010008	3178304	1	1256	0.473083
	Interval18	2.11989	1.01676	2.08494	0.0370747	8.33023	1.13546	61.1144	5.52774	0.212914			3178491	3588616	18	1160	3.78475		3178304	3589522	1	1257	0.193461
	Interval19	0.862846	0.648093	1.33136	0.18307	2.3699	0.665367	8.44107	1.16453	0.523862			3588616	3968602	11	1167	2.48088		3589522	3965897	3	1253	0.63614
	Interval20	-0.321438	0.989838	-0.324738	0.745379	0.725106	0.104192	5.04625	1.0831	0.909641			3968602	4154173	2	1168	0.922739		3965897	4153162	2	1255	0.851003
	Interval21	0.690519	1.10541	0.624675	0.532185	1.99475	0.228533	17.4112	1.69874	0.82095			4154173	4410425	4	1170	1.33418		4153162	4411085	1	1252	0.309675
	Interval22	0.683617	1.10582	0.618198	0.536445	1.98103	0.226775	17.3056	1.69018	0.82095			4410425	4613555	4	1167	1.68741		4411085	4613727	1	1243	0.397008
	Interval23	-1.0934	0.829041	-1.31887	0.187213	0.335076	0.0659856	1.70152	1.88283	0.523862			4613555	4861352	2	1167	0.691616		4613727	4861868	5	1237	1.62896
	Interval24	0.0949166	1.21075	0.0783951	0.937514	1.09957	0.102474	11.7986	1.47492	0.9707			4861352	5107962	2	1171	0.692571		4861868	5107989	1	1224	0.331948
	Interval25	-0.30006	0.184694	-1.62463	0.10424	0.740774	0.515788	1.0639	0.124148	0.40788			5107962	5637823	74	1169	12.0114		5107989	5638621	73	1259	10.9765
	Interval26	-0.517927	0.667126	-0.776354	0.43754	0.595755	0.161138	2.20261	0.713306	0.8082			5637823	5719103	4	1169	4.20987		5638621	5719870	5	1259	4.88805
	Interval27	0.0198273	0.493633	0.040166	0.967961	1.02003	0.387634	2.68411	0.244067	0.9707			5719103	5870670	10	1169	5.64447		5719870	5870760	7	1260	3.68201
	Interval28	-0.170882	0.32084	-0.532607	0.594306	0.842921	0.449451	1.58085	0.132139	0.873257			5870670	6212065	22	1170	5.51042		5870760	6211254	19	1262	4.42299
	Interval29	-0.546581	0.208306	-2.62393	0.00869217	0.578926	0.384865	0.870837	0.342142	0.12528			6212065	6760776	48	1094	8.01676		6211254	6759774	63	1238	9.30966
	Interval30	-0.715057	0.451592	-1.58341	0.113327	0.489164	0.201861	1.18538	0.715243	0.40788			6760776	6909791	8	1094	4.90765		6759774	6909553	13	1262	6.87851
	Interval31	1.28951	0.623561	2.06797	0.0386429	3.63099	1.06964	12.3257	2.05165	0.212914			6909791	7180057	17	1170	5.37767		6909553	7178128	3	1259	0.887224
	Interval32	0.0885803	0.365474	0.242371	0.808493	1.09262	0.533792	2.23649	0.141418	0.947265			7180057	7474373	19	1122	5.7559		7178128	7473532	13	1250	3.52111
	Interval33	-0.457142	0.38363	-1.19162	0.23341	0.633091	0.298478	1.34282	0.356151	0.547432			8545406	8665706	13	1168	9.25351		8544264	8668731	15	1259	9.574
	Interval34	-1.14738	0.338786	-3.38673	0.000707302	0.317469	0.163426	0.61671	1.43125	0.0324			8665706	8823648	13	1168	7.04814		8668731	8821770	30	1257	15.6068
	Interval35	-0.867603	0.367268	-2.36232	0.0181611	0.419957	0.204447	0.86264	0.88762	0.1638			8823648	8981006	12	1171	6.51323		8821770	8981035	21	1261	10.4603
	Interval36	-0.325645	1.39679	-0.233138	0.815654	0.722061	0.0467306	11.157	2.05707	0.947265			8981006	9334659	1	1170	0.241678		8981035	9334307	1	1252	0.226093
	Interval37	0.525709	0.351173	1.49701	0.134391	1.69166	0.84994	3.36695	0.399692	0.453927			9334659	9709095	28	1164	6.42929		9334307	9709102	12	1262	2.53735
	Interval38	0.137618	1.21074	0.113665	0.909504	1.14754	0.106946	12.3132	1.48483	0.9707			9709095	9850984	2	1156	1.21934		9709102	9850451	1	1261	0.561038
	Interval39	1.53583	1.03735	1.48053	0.138732	4.64516	0.608123	35.4821	3.43485	0.453927			9850984	10125821	10	1162	3.13157		9850451	10126462	1	1253	0.28915
	Interval40	0.339736	0.268259	1.26644	0.205354	1.40458	0.83023	2.37625	0.187383	0.523862			10125821	10665623	44	1170	6.97997		10126462	10665720	23	1261	3.38383
	Interval41	-0.150881	0.603356	-0.25007	0.802533	0.85995	0.263564	2.80582	0.386803	0.947265			10665623	10790908	6	1170	4.09338		10665720	10792870	5	1262	3.11604
	Interval42	-1.13301	0.424598	-2.66843	0.00762069	0.322062	0.140124	0.740227	1.464	0.12528			10790908	10919801	8	1144	5.42579		10792870	10919178	19	1261	11.9327
	Interval43	-0.458648	0.603373	-0.76014	0.447171	0.632138	0.193736	2.06259	0.574417	0.8082			10919801	11032859	5	1141	3.87609		10919178	11032866	6	1262	4.18206
	Interval44	-0.69845	0.332614	-2.09988	0.035739	0.497356	0.259144	0.954538	0.598464	0.212914			11032859	11234603	16	1167	6.79763		11032866	11235203	23	1231	9.2384
	Interval45	-0.554969	0.268695	-2.06542	0.0388829	0.57409	0.339049	0.97207	0.380188	0.212914			11234603	11455343	27	1171	10.4528		11235203	11456710	34	1255	12.2426
	Interval46	0.415423	0.494355	0.840333	0.400722	1.51501	0.574927	3.99226	0.416963	0.8082			11455343	11632066	13	1170	6.28834		11456710	11630254	6	1260	2.744
	Interval47	-0.641302	0.904289	-0.709178	0.478214	0.526606	0.0894829	3.09908	1.22901	0.812093			11632066	11724677	2	1170	1.84579		11630254	11724333	3	1261	2.52881
	Interval48	-0.261785	0.344641	-0.759589	0.4475	0.769676	0.391691	1.51242	0.187309	0.8082			11724677	11952871	18	1169	6.7498		11724333	11952749	17	1259	5.91292
	Interval49	-0.156764	0.413205	-0.379386	0.704401	0.854906	0.380357	1.92152	0.195313	0.905657			11952871	12076176	13	1169	9.02028		11952749	12077435	11	1259	7.00799
	Interval50	0.0181039	0.493632	0.0366748	0.970744	1.01827	0.386968	2.67948	0.244	0.9707			12076176	12199274	10	1171	6.938		12077435	12199265	7	1260	4.56028
	Interval51	-0.437506	0.349786	-1.25078	0.211015	0.645645	0.325274	1.28156	0.313762	0.523862			12199274	12356346	16	1171	8.70107		12199265	12356079	18	1257	9.13421
	Interval52	-0.0406321	0.443406	-0.0916362	0.926987	0.960182	0.402641	2.28975	0.19826	0.9707			12356346	12576102	12	1168	4.67583		12356079	12576453	9	1260	3.24146
	Interval53	-0.173781	0.389694	-0.445943	0.655638	0.840481	0.391574	1.80402	0.182061	0.905657		XRgrp8	979209	1396599	14	1090	3.0779		978643	1396025	13	1261	2.47034
	Interval54	-1.04664	0.431608	-2.42498	0.0153093	0.351115	0.150681	0.818167	1.28174	0.157371			1396599	1541420	8	1169	4.72575		1396025	1541057	17	1259	9.31247
	Interval55	0.14769	0.336005	0.439546	0.660266	1.15915	0.599967	2.23951	0.134711	0.905657			1541420	2081082	24	1171	3.79993		1541057	2083823	15	1262	2.19029
	Interval56	0.746894	0.438111	1.7048	0.088231	2.11044	0.894219	4.98081	0.749793	0.373553			2081082	2566955	21	1155	3.74374		2083823	2566890	7	1262	1.14828
	Interval57	0.275164	0.232058	1.18576	0.235718	1.31675	0.835547	2.07508	0.129566	0.547432			2566955	2968233	58	1155	12.5565		2566890	2968431	33	1259	6.53366
	Interval58	-0.661248	0.19826	-3.33526	0.00085219	0.516207	0.349995	0.761352	0.476555	0.0324			2968233	3472805	53	1171	8.99469		2968431	3472796	73	1248	11.6508
	Interval59	-0.573965	0.758083	-0.757127	0.448974	0.563288	0.127479	2.48899	0.904125	0.8082			3472805	3589809	3	1171	2.18961		3472796	3590552	4	1251	2.71535
	Interval60	0.0355282	0.215499	0.164865	0.86905	1.03617	0.679194	1.58076	0.0477019	0.964025			5223825	5795886	60	1164	9.04277		5224404	5795577	43	1262	5.97469
	Interval61	-0.122226	0.181086	-0.67496	0.499701	0.884949	0.620547	1.26201	0.0477313	0.817691			5795886	6347244	85	1170	13.2704		5795577	6347628	71	1261	10.2426
	Interval62	-0.278838	0.809784	-0.344336	0.730593	0.756662	0.154739	3.70002	0.733501	0.906952			6347244	6582867	3	1115	1.14191		6347628	6583530	3	1250	1.01738
	Interval63	-0.270371	1.39715	-0.193516	0.846555	0.763096	0.0493514	11.7994	2.02514	0.964025			6582867	6699983	1	1116	0.765103		6583530	6699077	1	1262	0.685776
	Interval64	-0.432098	0.486944	-0.887367	0.374881	0.649146	0.249947	1.68592	0.423823	0.793906			6699983	6862369	8	1171	4.20738		6699077	6861554	9	1259	4.40002
	Interval65	-0.335998	0.809762	-0.414934	0.67819	0.714625	0.146149	3.49431	0.768609	0.905657			6862369	6988827	3	1171	2.02592		6861554	6988849	3	1240	1.9006
	Interval66	-0.0191755	0.310091	-0.0618383	0.950692	0.981007	0.534217	1.80147	0.0965239	0.9707			6988827	7316431	26	1169	6.79354		6988849	7316011	19	1242	4.6774
	Interval67	-0.853969	0.445574	-1.91656	0.055294	0.425722	0.177765	1.01954	0.9278	0.26544			7316431	7522905	8	1169	3.31465		7316011	7522939	14	1262	5.36192
	Interval68	0.447027	1.14186	0.391489	0.695436	1.56366	0.166789	14.6594	1.50368	0.905657			7522905	7659687	3	1169	1.87621		7522939	7659937	1	1258	0.580237
	Interval69	-0.741657	0.568809	-1.30388	0.192276	0.476324	0.156215	1.45239	0.873599	0.523862			7659687	7812068	5	1154	2.84344		7659937	7814130	8	1258	4.12447
	Interval70	-0.522808	0.391678	-1.33479	0.181944	0.592853	0.275134	1.27747	0.42674	0.523862			7812068	7964552	12	1156	6.80866		7814130	7969366	15	1261	7.66418
	Interval71	-0.574764	0.281882	-2.03903	0.0414474	0.562838	0.323922	0.97797	0.409811	0.212914			7964552	8242366	24	1171	7.38148		7969366	8242220	31	1261	9.01709
	Interval72	0.329191	0.547015	0.601795	0.547311	1.38984	0.475704	4.06064	0.407592	0.82095			8242366	8555873	10	1171	2.72419		8242220	8555058	5	1262	1.26649

## Sheet: Pp vs Mir on CHX
	Term	Estimate	Std. Error	z value	Pr(>|z|)	Odds Ratio (Pp over Mir)	95% Odds Ratio CI		Variance + Bias^2	Benjamini & Hochberg Corrected p-values			D. miranda						PikesPeak
	Species : Pp	-0.347298	0.0555571	-6.25119	4.07331e-10	0.706595	0.633694	0.787883					marker1	marker2	Miranda#crossovers	Miranda#individuals	MirandacM/Mb		marker1	marker2	PikesPeakCrossovers	PikesPeakIndividuals	PikesPeakcM/Mb
Difference Between Intervals Over Both Species (Main Effect)	Interval1	-0.952861	0.352573	-2.70259	0.00688012		0.193224	0.769651
	Interval2	0.96642	0.192899	5.00997	5.44388e-07		1.80099	3.83628
	Interval3	0.527524	0.238026	2.21625	0.0266747		1.06289	2.70217
	Interval4	1.16446	0.176174	6.6097	3.85103e-11		2.26859	4.52564
	Interval5	1.10829	0.181225	6.11553	9.62389e-10		2.12354	4.32101
	Interval6	1.26832	0.169462	7.48442	7.18638e-14		2.55022	4.95535
	Interval7	0.299929	0.26876	1.11598	0.264432		0.797049	2.28576
	Interval8	-0.384532	0.377143	-1.01959	0.307922		0.325064	1.42571
	Interval9	-0.146507	0.33334	-0.439512	0.660291		0.449395	1.66004
	Interval10	0.410607	0.251918	1.62993	0.103117		0.920212	2.47036
	Interval11	-0.525917	0.406915	-1.29245	0.196202		0.26621	1.31211
	Interval12	1.01235	0.18977	5.33461	9.57508e-08		1.89724	3.99203
	Interval13	-0.684661	0.44527	-1.53763	0.124139		0.210685	1.20692
	Interval14	0.346418	0.259896	1.33291	0.182561		0.84961	2.35329
	Interval15	0.724015	0.216227	3.3484	0.000812803		1.35014	3.15132
	Interval16	0.278075	0.268725	1.0348	0.300764		0.779872	2.2362
	Interval17	-0.843742	0.332702	-2.53603	0.0112117		0.224061	0.825599
	Interval18	0.345552	0.259895	1.32959	0.183655		0.848877	2.35125
	Interval19	0.767479	0.2117	3.62532	0.000288605		1.42269	3.26223
	Interval20	-1.10425	0.57359	-1.92515	0.0542108		0.107692	1.02019
	Interval21	-0.860893	0.497297	-1.73114	0.0834259		0.159519	1.12054
	Interval22	0.929839	0.19623	4.73851	2.15296e-06		1.725	3.7227
	Interval23	-0.149091	0.333336	-0.447268	0.654682		0.448238	1.65574
	Interval24	-1.46473	0.701692	-2.08742	0.03685		0.0584231	0.91447
	Interval25	0.577523	0.231922	2.49017	0.0127683		1.13084	2.80692
	Interval26	0.810004	0.207464	3.90431	9.44964e-05		1.49687	3.3758
	Interval27	0.44773	0.251982	1.77684	0.0755949		0.954895	2.56412
	Interval28	-0.209993	0.2438	-0.861334	0.389054		0.50266	1.30716
	Interval29	-0.146507	0.33334	-0.439512	0.660291		0.449395	1.66004
	Interval30	-0.529355	0.406912	-1.30091	0.193289		0.265298	1.3076
	Interval31	-0.894868	0.497268	-1.79957	0.0719284		0.154199	1.08304
	Interval32	-0.528497	0.406913	-1.2988	0.194014		0.265525	1.30872
	Interval33	1.22539	0.176328	6.94945	3.66708e-12		2.41038	4.81141
	Interval34	-0.324257	0.377212	-0.859614	0.390002		0.345213	1.51449
	Interval35	-0.0475638	0.316578	-0.150244	0.880572		0.512704	1.77345
	Interval36	-0.69501	0.445261	-1.56091	0.118546		0.20852	1.19447
	Interval37	-0.139583	0.333348	-0.418731	0.675413		0.45251	1.6716
	Interval38	-0.139583	0.333348	-0.418731	0.675413		0.45251	1.6716
	Interval39	0.0466536	0.302178	0.154391	0.877301		0.579485	1.89444
	Interval40	-1.46216	0.701694	-2.08376	0.0371823		0.0585732	0.916824
	Interval41	-1.58909	0.496845	-3.19836	0.00138214		0.0770808	0.540495
	Interval42	-0.891436	0.497271	-1.79266	0.0730275		0.154728	1.08677
	Interval43	-2.15638	0.701394	-3.07442	0.00210914		0.0292725	0.457652
	Interval44	-1.46473	0.701692	-2.08742	0.03685		0.0584231	0.91447
	Interval45	-0.694152	0.445261	-1.55898	0.119002		0.208699	1.1955
	Interval46	0.96642	0.192899	5.00997	5.44388e-07		1.80099	3.83628
	Interval47	0.0432009	0.302173	0.142967	0.886316		0.577493	1.88789
	Interval48	1.1627	0.17617	6.59985	4.11562e-11		2.26461	4.51763
	Interval49	-0.0467018	0.316579	-0.14752	0.882721		0.513145	1.77499
	Interval50	-0.695868	0.44526	-1.56284	0.118091		0.208341	1.19344
	Interval51	0.468526	0.244658	1.91503	0.055489		0.989058	2.58069
	Interval52	0.969931	0.192907	5.02796	4.95719e-07		1.8073	3.84983
	Interval53	-0.256483	0.353175	-0.726219	0.467704		0.387242	1.54611
	Interval54	0.196002	0.289728	0.676504	0.498721		0.689447	2.14657
	Interval55	-0.192318	0.353255	-0.544418	0.586154		0.412839	1.64882
	Interval56	0.277211	0.268724	1.03158	0.302267		0.7792	2.23426
	Interval57	-1.14088	0.573563	-1.98912	0.0466883		0.103823	0.983438
	Interval58	0.62097	0.232003	2.67656	0.00743824		1.18086	2.93203
	Interval59	0.20758	0.278569	0.745165	0.456172		0.712899	2.12458
	Interval60	0.20758	0.278569	0.745165	0.456172		0.712899	2.12458
	Interval61	0.127286	0.289624	0.439488	0.660308		0.643794	2.00361
	Interval62	-2.60166	0.991001	-2.62529	0.00865757		0.0106305	0.517213
	Interval63	0.97081	0.192909	5.03247	4.842e-07		1.80888	3.85323
	Interval64	-1.45182	0.7017	-2.069	0.0385459		0.0591813	0.926365
	Interval65	-0.688123	0.445267	-1.54542	0.122246		0.209958	1.20274
	Interval66	-0.695868	0.44526	-1.56284	0.118091		0.208341	1.19344
	Interval67	-0.14823	0.333337	-0.444685	0.656548		0.448623	1.65717
	Interval68	0.629238	0.226294	2.78062	0.00542557		1.20406	2.92348
	Interval69	0.044063	0.302174	0.14582	0.884064		0.57799	1.88952
	Interval70	-0.528497	0.406913	-1.2988	0.194014		0.265525	1.30872
	Interval71	-0.23731	0.353198	-0.671888	0.501655		0.39472	1.57611
	Interval72	-0.669813	0.445285	-1.50424	0.13252		0.213831	1.225
	Interval73	0.411475	0.251919	1.63336	0.102393		0.921008	2.47252
	Interval74	0.92809	0.196226	4.72969	2.24864e-06		1.722	3.71617
	Interval75	1.13241	0.17863	6.33939	2.30681e-10		2.18648	4.40405
	Interval76	0.206715	0.278567	0.742063	0.458049		0.712285	2.12274
	Interval77	0.890188	0.199751	4.45648	8.33159e-06		1.64654	3.60276
	Interval78	0.129877	0.289628	0.448427	0.653845		0.645459	2.00882
	Interval79	-0.693293	0.445262	-1.55704	0.11946		0.208878	1.19652
	Interval80	1.38361	0.159857	8.6553	4.91607e-18		2.91622	5.45716
	Interval81	-1.51726	0.496876	-3.0536	0.00226111		0.0828156	0.580779
	Interval82	-0.0467018	0.316579	-0.14752	0.882721		0.513145	1.77499
	Interval83	-0.259069	0.353172	-0.733548	0.463224		0.386244	1.5421
	Interval84	0.127286	0.289624	0.439488	0.660308		0.643794	2.00361
	Interval85	-0.695868	0.44526	-1.56284	0.118091		0.208341	1.19344
	Interval86	0.065878	0.21068	0.312692	0.754514		0.706767	1.61415
	Interval87	0.978761	0.192927	5.07321	3.91151e-07		1.82326	3.88413
	Interval88	1.19303	0.17382	6.86356	6.71658e-12		2.34512	4.63536
	Interval89	1.24694	0.169407	7.36064	1.83028e-13		2.49654	4.85
	Interval90	0.408008	0.251913	1.61964	0.105311		0.917831	2.46393
	Interval91	-1.14174	0.573562	-1.99061	0.0465236		0.103734	0.982595
	Interval92	0.350758	0.259903	1.34957	0.177153		0.853293	2.36356
	Interval93	-0.386251	0.377141	-1.02416	0.305762		0.324507	1.42325
	Interval94	2.59951	0.100544	25.8543	2.17397e-147		11.0501	16.3884
	Interval95	-0.100623	0.333399	-0.30181	0.762797		0.470441	1.73818
	Interval96	-1.14174	0.573562	-1.99061	0.0465236		0.103734	0.982595
	Interval97	0.891936	0.199755	4.46515	8.00143e-06		1.64941	3.60909
	Interval98	-0.259069	0.353172	-0.733548	0.463224		0.386244	1.5421
	Interval99	0.643242	0.226321	2.84217	0.00448076		1.22098	2.96486
	Interval100	0.810004	0.207464	3.90431	9.44964e-05		1.49687	3.3758
	Interval101	-0.0484252	0.316576	-0.152965	0.878426		0.512264	1.77192
	Interval102	-0.1281	0.3356	-0.3817	0.7025		0.45572	1.69838
Difference In Each Interval Between the Species (Interaction effect)	Interval1	-1.4877	1.05194	-1.41425	0.157289	0.225892	0.0287392	1.77552	3.31981	0.38167		XLgrp1a	3117954	3376161	8	1164	2.66193		3119416	3374767	1	1407	0.278336
	Interval2	-1.06602	0.402751	-2.64685	0.00812456	0.344376	0.156388	0.758335	1.29861	0.0735857			3376161	3788830	28	1169	5.80864		3374767	3788395	8	1409	1.37274
	Interval3	-0.899667	0.4717	-1.90729	0.0564834	0.406705	0.161347	1.02518	1.0319	0.221654			3788830	4015441	18	1167	6.80861		3788395	4013434	6	1415	1.88429
	Interval4	-0.880854	0.339389	-2.59541	0.00944784	0.414429	0.213087	0.806017	0.891089	0.0735857			4015441	4242921	34	1167	12.822		4013434	4243232	12	1415	3.6908
	Interval5	0.439036	0.242204	1.81267	0.0698829	1.55121	0.964945	2.49367	0.251415	0.23868			5421316	5614895	32	1161	14.2528		5423500	5611136	42	1389	16.1347
	Interval6	-0.113847	0.254914	-0.446608	0.655158	0.892395	0.541464	1.47077	0.0779425	0.815005			5614895	6195903	37	1147	5.55981		5611136	6196917	29	1414	3.50314
	Interval7	-1.2833	0.633619	-2.02535	0.0428311	0.27712	0.0800425	0.959436	2.04834	0.179928			6195903	6393253	14	1145	6.19686		6196917	6393585	3	1414	1.0788
	Interval8	0.281369	0.516945	0.544292	0.58624	1.32494	0.481021	3.64947	0.346401	0.780881			6393253	6597060	7	1169	2.93823		6393585	6597298	8	1414	2.77741
	Interval9	-0.39129	0.556452	-0.703188	0.481939	0.676184	0.227197	2.01246	0.462747	0.695324			6794072	6992485	9	1168	3.88386		6794816	6993241	5	1414	1.7821
	Interval10	-0.636238	0.453836	-1.40191	0.160942	0.52928	0.217457	1.28824	0.610765	0.38167			6992485	7194050	16	1168	6.79784		6993241	7193796	7	1410	2.47548
	Interval11	1.0925	0.47886	2.28147	0.0225208	2.98173	1.16642	7.62223	1.42287	0.109286			7194050	7411927	6	1167	2.35985		7193796	7413098	16	1411	5.1716
	Interval12	-0.00281312	0.278723	-0.0100929	0.991947	0.997191	0.577464	1.722	0.0776943	0.9919			7411927	7806561	29	1157	6.35674		7413098	7806873	25	1409	4.50779
	Interval13	0.315361	0.603417	0.522625	0.601235	1.37075	0.420069	4.47299	0.463564	0.780881			7806561	8004742	5	1158	2.17876		7806873	8005025	6	1411	2.14603
	Interval14	0.622408	0.332946	1.86939	0.0615679	1.86341	0.970284	3.57864	0.498245	0.232711			8004742	8202294	15	1169	6.49667		8005025	8202250	24	1409	8.63985
	Interval15	0.114256	0.309673	0.368957	0.71216	1.12104	0.610973	2.05693	0.108951	0.844702			8202294	8396804	22	1170	9.67163		8202250	8396855	21	1406	7.67731
	Interval16	0.0105288	0.395429	0.0266263	0.978758	1.01058	0.465561	2.19366	0.156475	0.988491			8396804	8602238	14	1170	5.82576		8396855	8602178	12	1408	4.15129
	Interval17	-0.0691399	0.50284	-0.137499	0.890636	0.933196	0.348295	2.50034	0.257628	0.936507		XLgrp3a	157206	655308	9	1168	1.54709		158405	654939	7	1398	1.00845
	Interval18	-1.01627	0.561369	-1.81034	0.0702434	0.361943	0.120446	1.08765	1.34794	0.23868			655308	914364	15	1170	4.95002		654939	914654	4	1324	1.16327
	Interval19	-0.701996	0.395269	-1.776	0.0757337	0.495595	0.228385	1.07544	0.649036	0.241294			914364	1118096	23	1171	9.64573		914654	1118099	9	1336	3.31143
	Interval20	0.120164	0.811324	0.148109	0.882257	1.12768	0.229918	5.53095	0.672687	0.936507		XRgrp6	412	156363	3	1128	1.70541		2000	156268	3	1415	1.37433
	Interval21	0.322387	0.667703	0.482829	0.629217	1.38042	0.37295	5.10941	0.549761	0.80223			156363	320358	4	1132	2.15472		156268	322619	5	1415	2.1242
	Interval22	-1.46834	0.486857	-3.01597	0.0025616	0.230306	0.0886921	0.598035	2.39307	0.0422571			320358	584894	27	1169	8.73723		322619	584636	5	1415	1.34863
	Interval23	-0.389416	0.55645	-0.699821	0.484039	0.677453	0.227625	2.01622	0.461281	0.695324			584894	741910	9	1171	4.89526		584636	742095	5	1415	2.24416
	Interval24	-0.283926	1.21458	-0.233764	0.815168	0.752822	0.0696338	8.13889	1.55582	0.913741			741910	888125	2	1171	1.16811		742095	887775	1	1412	0.486145
	Interval25	-0.94326	0.468654	-2.0127	0.044146	0.389357	0.155389	0.975604	1.10938	0.179928			888125	1030470	19	1171	11.4027		887775	1030523	6	1406	2.98955
	Interval26	-1.17788	0.457043	-2.57717	0.00996118	0.307931	0.125722	0.754217	1.59629	0.0735857			1030470	1270769	24	1171	8.53387		1030523	1270752	6	1409	1.77266
	Interval27	-0.810607	0.4789	-1.69264	0.0905235	0.444588	0.173904	1.1366	0.886428	0.259533			1270769	1433281	16	1126	8.74607		1270752	1433636	6	1402	2.62746
	Interval28	-0.851208	0.474274	-1.79476	0.072692	0.426899	0.168506	1.08152	0.949491	0.239206			1433281	1723945	17	1124	5.20504		1433636	1722955	6	1400	1.48135
	Interval29	-0.590143	0.598881	-0.98541	0.324423	0.554248	0.171367	1.79259	0.706927	0.601615			1723945	2021643	9	1168	2.58856		1722955	2021157	4	1414	0.948647
	Interval30	0.157923	0.575692	0.274318	0.78384	1.17108	0.378918	3.6193	0.356361	0.904476			2021643	2145022	6	1171	4.15306		2021157	2144665	6	1414	3.43572
	Interval31	-0.854493	1.1091	-0.770436	0.441041	0.425499	0.0483961	3.74099	1.96027	0.66225			2145022	2313004	4	1171	2.03351		2144665	2312954	1	1413	0.420535
	Interval32	0.300731	0.55505	0.541809	0.58795	1.35085	0.455132	4.00935	0.39852	0.780881			2313004	2406423	6	1170	5.48966		2312954	2405742	7	1413	5.33923
	Interval33	-0.792158	0.321822	-2.46148	0.0138365	0.452867	0.241007	0.850962	0.731083	0.0821667			2406423	2736103	34	1100	9.38745		2405742	2736091	14	1415	2.9954
	Interval34	0.220383	0.516996	0.426277	0.669906	1.24655	0.452518	3.43389	0.315853	0.815393			2736103	2872977	7	1101	4.64529		2736091	2873511	8	1415	4.11436
	Interval35	-0.490942	0.546575	-0.898215	0.369071	0.612049	0.209668	1.78666	0.539769	0.642427			2872977	3010541	10	1170	6.21372		2873511	3009654	5	1415	2.59553
	Interval36	-0.281254	0.726295	-0.387245	0.698575	0.754837	0.18181	3.13392	0.606607	0.83832			3010541	3178491	5	1170	2.54457		3009654	3178280	3	1404	1.26716
	Interval37	-1.15667	0.777025	-1.48859	0.136596	0.314532	0.0685879	1.44239	1.94165	0.347049			3178491	3378782	9	1160	3.87399		3178280	3378777	2	1400	0.712517
	Interval38	-1.16308	0.777022	-1.49685	0.134433	0.312521	0.0681497	1.43316	1.95653	0.347049			3378782	3588616	9	1160	3.6978		3378777	3589512	2	1409	0.673571
	Interval39	-0.763976	0.582124	-1.31239	0.189387	0.465811	0.148832	1.45789	0.922527	0.402475			3588616	3968602	11	1167	2.48088		3589512	3965437	4	1387	0.767162
	Interval40	0.744114	0.860192	0.865056	0.387008	2.10458	0.389901	11.3599	1.29364	0.6579			3968602	4154173	2	1168	0.922739		3965437	4152441	4	1388	1.54108
	Interval41	-0.0851304	0.758782	-0.112194	0.91067	0.918393	0.207558	4.06365	0.582997	0.947871			4154173	4410425	4	1170	1.33418		4152441	4410929	3	1406	0.825464
	Interval42	-0.853668	1.10911	-0.76969	0.441484	0.42585	0.0484358	3.74409	1.95887	0.66225			4410425	4613555	4	1167	1.68741		4410929	4613376	1	1407	0.351071
	Interval43	0.478617	0.906006	0.528271	0.597311	1.61384	0.273308	9.52946	1.04992	0.780881			4613555	4861352	2	1167	0.691616		4613376	4862382	3	1414	0.852049
	Interval44	0.15993	0.992478	0.161142	0.871981	1.17343	0.167742	8.20864	1.01059	0.936253			4861352	5107962	2	1171	0.692571		4862382	5108778	2	1412	0.574861
	Interval45	0.466386	0.583747	0.798953	0.424318	1.59422	0.507754	5.00547	0.558277	0.659909			5107962	5236163	5	1169	3.33637		5108778	5235259	7	1413	3.91692
	Interval46	0.436649	0.257237	1.69746	0.0896105	1.54751	0.934694	2.56212	0.256833	0.259533			5236163	5374334	28	1169	17.3484		5235259	5374319	37	1410	18.8877
	Interval47	0.969229	0.36467	2.65782	0.00786471	2.63591	1.28978	5.38697	1.07239	0.0735857			5374334	5514526	11	1171	6.70137		5374319	5515456	25	1405	12.6126
	Interval48	-0.361868	0.287263	-1.25971	0.207774	0.696374	0.39657	1.22283	0.213469	0.423912			5514526	5719103	34	1169	14.2331		5515456	5719874	20	1391	7.03564
	Interval49	-0.166021	0.492682	-0.336973	0.736137	0.847029	0.322492	2.22473	0.270298	0.863014			5719103	5870670	10	1169	5.64447		5719874	5870644	7	1392	3.33548
	Interval50	0.807624	0.546576	1.47761	0.139513	2.24257	0.768231	6.54638	0.951001	0.347049			5870670	6035391	5	1171	2.59224		5870644	6035500	10	1410	4.30235
	Interval51	0.721209	0.310076	2.32591	0.0200232	2.05692	1.12015	3.7771	0.616289	0.102			6035391	6212065	17	1170	8.22645		6035500	6211577	29	1366	12.0644
	Interval52	0.871322	0.239867	3.63253	0.00028066	2.39007	1.49359	3.82462	0.816738	0.0204			6212065	6510722	28	1165	8.05368		6211577	6511512	55	1366	13.4532
	Interval53	1.22243	0.409924	2.98208	0.00286299	3.39541	1.5204	7.58276	1.66236	0.0422571			6510722	6633473	8	1166	5.58977		6511512	6634039	24	1413	13.8677
	Interval54	0.853432	0.352291	2.42252	0.0154133	2.34769	1.17697	4.68292	0.852455	0.0826737			6633473	6760776	12	1094	8.61777		6634039	6761098	26	1408	14.5399
	Interval55	0.760338	0.434185	1.75118	0.0799141	2.139	0.913324	5.00952	0.766631	0.246964			6760776	6909791	8	1094	4.90765		6761098	6909553	16	1409	7.65048
	Interval56	-0.645087	0.487913	-1.32214	0.186123	0.524617	0.201615	1.36509	0.654197	0.402475			6909791	7046227	14	1171	8.76446		6909553	7046864	6	1409	3.10131
	Interval57	0.918107	0.686645	1.33709	0.181192	2.50455	0.651997	9.62083	1.3144	0.402475			7046227	7180057	3	1170	1.91596		7046864	7178500	7	1406	3.78227
	Interval58	0.30332	0.314494	0.964468	0.334811	1.35435	0.731185	2.50861	0.190909	0.609814			7180057	7474373	19	1122	5.7559		7178500	7474257	23	1412	5.5095
	Interval59	0.583091	0.359274	1.62297	0.104595	1.79157	0.885958	3.62288	0.469073	0.288357			8545406	8665706	13	1168	9.25351		8545087	8671385	20	1405	11.2739
	Interval60	1.10922	0.329996	3.3613	0.000775752	3.03198	1.58792	5.78928	1.33926	0.0272			8665706	8823648	13	1168	7.04814		8671385	8819982	34	1411	16.2285
	Interval61	0.954845	0.350213	2.72647	0.00640156	2.59827	1.30791	5.16168	1.03438	0.0735857			8823648	8981006	12	1171	6.51323		8819982	8980847	27	1415	11.8674
	Interval62	1.40997	1.0864	1.29783	0.194346	4.09582	0.487053	34.4434	3.16828	0.404461			8981006	9334659	1	1170	0.241678		8980847	9335127	5	1357	1.04004
	Interval63	-0.956715	0.385484	-2.48185	0.0130701	0.384153	0.180457	0.817776	1.0639	0.0821667			9334659	9709095	28	1164	6.42929		9335127	9709155	9	1406	1.7115
	Interval64	0.720143	0.860191	0.83719	0.402486	2.05473	0.380667	11.0908	1.25854	0.659909			9709095	9850984	2	1156	1.21934		9709155	9850302	4	1407	2.01418
	Interval65	-0.618091	0.831206	-0.743608	0.457113	0.538972	0.105689	2.74854	1.07294	0.675713			9850984	9959537	5	1162	3.96399		9850302	9959947	2	1414	1.29001
	Interval66	0.158071	0.629905	0.250944	0.801857	1.17125	0.340772	4.02564	0.421766	0.90882			9959537	10125821	5	1171	2.56787		9959947	10126462	5	1414	2.12361
	Interval67	-0.223202	0.526268	-0.424123	0.671476	0.799953	0.285165	2.24405	0.326778	0.815393			10125821	10235001	9	1170	7.04608		10126462	10234373	6	1414	3.9323
	Interval68	-0.418832	0.377877	-1.10838	0.267697	0.657815	0.313652	1.37962	0.318211	0.515196			10235001	10347474	20	1170	15.2043		10234373	10346974	11	1400	6.97844
	Interval69	0.367541	0.411351	0.893498	0.371591	1.44418	0.64487	3.23422	0.304296	0.642427			10347474	10665623	11	1170	2.95548		10346974	10664990	13	1346	3.03741
	Interval70	0.428182	0.539051	0.794326	0.427006	1.53447	0.533467	4.41374	0.473916	0.659909			10665623	10790908	6	1170	4.09338		10664990	10792870	8	1410	4.43697
	Interval71	0.600606	0.450127	1.3343	0.182105	1.82322	0.754543	4.4055	0.563341	0.402475			10790908	10919801	8	1144	5.42579		10792870	10919116	13	1412	7.29357
	Interval72	-0.0654175	0.667699	-0.0979745	0.921953	0.936676	0.253065	3.46694	0.450102	0.949939			10919801	11032859	5	1141	3.87609		10919116	11032644	4	1412	2.49532
	Interval73	0.707083	0.317701	2.22563	0.0260393	2.02807	1.08805	3.7802	0.6009	0.120545			11032859	11234603	16	1167	6.79763		11032644	11235741	28	1415	9.74821
	Interval74	0.477166	0.259744	1.83706	0.0662008	1.6115	0.968572	2.6812	0.295155	0.23868			11234603	11455343	27	1171	10.4528		11235741	11457190	37	1407	11.886
	Interval75	0.131969	0.254976	0.517573	0.604756	1.14107	0.692266	1.88085	0.0824287	0.780881			11455343	11952871	33	1169	5.67994		11457190	11952079	32	1399	4.62517
	Interval76	0.357724	0.375933	0.951564	0.341318	1.43007	0.684474	2.98784	0.269292	0.610747			11952871	12076176	13	1169	9.02028		11952079	12076320	16	1414	9.10919
	Interval77	0.638024	0.256334	2.48904	0.0128089	1.89274	1.14524	3.12814	0.472782	0.0821667			12076176	12356346	26	1171	7.93013		12076320	12356079	42	1415	10.6223
	Interval78	0.0747878	0.418882	0.178541	0.858298	1.07766	0.474155	2.44929	0.181056	0.931347			12356346	12576102	12	1168	4.67583		12356079	12576273	11	1408	3.5483
	Interval79	-0.0433571	0.667684	-0.0649366	0.948224	0.957569	0.258718	3.54417	0.447681	0.967164			12576102	12866707	5	1168	1.47311		12576273	12870330	4	1414	0.962019
	Interval80	-1.07036	0.331245	-3.23132	0.0012322	0.342886	0.179138	0.656313	1.25539	0.0306		XRgrp8	364400	837840	42	1163	7.6412		366410	837250	12	1374	1.85509
	Interval81	1.18224	0.56956	2.07571	0.0379204	3.26168	1.06813	9.96004	1.7221	0.168078			837840	1187263	4	1089	1.05121		837250	1188024	13	1413	2.62315
	Interval82	-0.675667	0.589725	-1.14573	0.251905	0.508817	0.160169	1.61639	0.804301	0.494112			1187263	1396599	10	1169	4.08681		1188024	1396437	4	1394	1.37682
	Interval83	0.557749	0.457044	1.22034	0.222336	1.74674	0.713155	4.27829	0.519972	0.4446			1396599	1541420	8	1169	4.72575		1396437	1540948	12	1394	5.95745
	Interval84	0.265743	0.402205	0.660717	0.508794	1.3044	0.59299	2.86929	0.232388	0.710926			1541420	1739151	12	1171	5.18335		1540948	1739601	13	1371	4.77378
	Interval85	0.736796	0.55647	1.32405	0.185486	2.08923	0.701955	6.21818	0.852527	0.402475			1739151	1911613	5	1171	2.47588		1739601	1911832	9	1369	3.81727
	Interval86	-1.44682	0.539999	-2.67931	0.00737746	0.235317	0.0816576	0.678124	2.38489	0.0735857			1911613	2452719	23	1168	3.64106		1911832	2453939	4	1345	0.548603
	Interval87	-0.243825	0.302116	-0.807057	0.419634	0.783625	0.433453	1.41669	0.150724	0.659909			2452719	2766848	28	1155	7.7234		2453939	2767779	19	1412	4.2886
	Interval88	-0.270893	0.274396	-0.987234	0.323528	0.762698	0.445433	1.30594	0.148676	0.601615			2766848	2968233	35	1168	14.8977		2767779	2968428	23	1415	8.10378
	Interval89	0.547169	0.223732	2.44564	0.0144594	1.72835	1.11478	2.67964	0.34945	0.0821667			2968233	3226076	37	1171	12.2707		2968428	3227233	52	1352	14.8906
	Interval90	0.516207	0.332431	1.55283	0.120465	1.67566	0.873404	3.21482	0.37698	0.323447			3226076	3472805	16	1171	5.53925		3227233	3473099	22	1352	6.62065
	Interval91	-0.164474	0.906429	-0.181453	0.856012	0.84834	0.14355	5.01346	0.848665	0.931347			3472805	3589809	3	1171	2.18961		3473099	3591225	2	1414	1.19739
	Interval92	-0.343083	0.423	-0.81107	0.417325	0.70958	0.309696	1.6258	0.296635	0.659909			5223825	5430330	15	1164	6.24171		5225385	5429335	9	1415	3.11879
	Interval93	1.51277	0.423924	3.56849	0.000359042	4.53928	1.97759	10.4193	2.46818	0.0204			5430330	5619247	7	1171	3.1644		5429335	5618275	28	1404	10.5608
	Interval94	0.03856	0.144197	0.267412	0.789152	1.03931	0.783435	1.37876	0.0222797	0.904476			5619247	6582867	126	1115	11.9331		5618275	6583265	120	1403	8.95141
	Interval95	0.212379	0.460048	0.461645	0.644336	1.23662	0.50192	3.04674	0.256749	0.811341			6582867	6862369	9	1116	2.88557		6583265	6862943	10	1410	2.53601
	Interval96	0.609635	0.726293	0.839378	0.401257	1.83976	0.443127	7.63825	0.899156	0.659909			6862369	6988827	3	1171	2.02592		6862943	6988689	5	1406	2.82812
	Interval97	-0.208168	0.311164	-0.669	0.503496	0.81207	0.441292	1.49438	0.140157	0.710926			6988827	7316431	26	1169	6.79354		6988689	7318716	18	1409	3.87174
	Interval98	-0.108808	0.539052	-0.20185	0.840034	0.896903	0.311813	2.57986	0.302417	0.931304			7316431	7522905	8	1169	3.31465		7318716	7522939	6	1409	2.08519
	Interval99	0.732076	0.28446	2.57356	0.0100657	2.07939	1.19069	3.63139	0.616852	0.0735857			7522905	7964552	20	1154	3.92575		7522939	7969361	36	1410	5.72421
	Interval100	0.811062	0.258496	3.13762	0.00170324	2.2503	1.35583	3.73487	0.724641	0.03468			7964552	8242366	24	1171	7.38148		7969361	8239910	46	1415	12.0329
	Interval101	0.249519	0.437945	0.569748	0.568848	1.28341	0.543974	3.02797	0.254056	0.780881			8242366	8555873	10	1171	2.72419		8239910	8554780	11	1413	2.4726
	Interval102	-0.8641	0.5122	-1.687	0.0915841	0.421431	0.15443	1.15006	1.00902	0.259533			8555873	8805313	12	1170	4.11235		8554780	8805520	4	1413	1.12901

## Sheet: Pp vs Flg on CHX
	Term	Estimate	Std. Error	z value	Pr(>|z|)	Odds Ratio (Pp over Flg)	95% Odds Ratio CI		Variance + Bias^2	Benjamini & Hochberg Corrected p-values			PikesPeak						Flagstaff
	Species : Pp	0.0942762	0.0795752	1.18474	0.236119	0	0.940173	1.28434					marker1	marker2	PikesPeakCrossovers	PikesPeakIndividuals	PikesPeakcM/Mb		marker1	marker2	Flagstaff#crossovers	Flagstaff#individuals	FlagstaffcM/Mb
Difference Between Intervals Over Both Species (Main Effect)	Interval1	0.767287	0.248366	3.08934	0.00200602		1.32378	3.50463
	Interval2	-0.422401	0.445995	-0.947097	0.343589		0.273473	1.57106
	Interval3	0.223937	0.318892	0.702236	0.482532		0.669589	2.33723
	Interval4	1.16236	0.20463	5.68027	1.34481e-08		2.14102	4.77518
	Interval5	-1.19187	0.700411	-1.70168	0.0888163		0.0769439	1.19834
	Interval6	-1.18069	0.700417	-1.6857	0.0918533		0.0778078	1.21182
	Interval7	0.133767	0.335413	0.398813	0.690031		0.592359	2.20599
	Interval8	-0.111309	0.378627	-0.29398	0.768773		0.425956	1.87911
	Interval9	-1.17667	0.70042	-1.67995	0.0929664		0.0781211	1.21671
	Interval10	-0.676452	0.354415	-1.90864	0.0563084		0.253826	1.01837
	Interval11	-0.868152	0.573184	-1.51461	0.129871		0.136478	1.29084
	Interval12	-0.868946	0.573184	-1.516	0.129519		0.13637	1.28981
	Interval13	-0.864966	0.573186	-1.50905	0.131287		0.136913	1.29496
	Interval14	0.126532	0.335405	0.377253	0.705986		0.588099	2.19005
	Interval15	1.16398	0.204634	5.68811	1.28454e-08		2.14448	4.78296
	Interval16	-1.63184	0.988276	-1.6512	0.0986982		0.028188	1.35687
	Interval17	-1.63263	0.988276	-1.652	0.0985338		0.0281656	1.35579
	Interval18	-0.862569	0.573188	-1.50486	0.132359		0.137241	1.29807
	Interval19	-1.1871	0.700414	-1.69485	0.0901036		0.0773118	1.20408
	Interval20	-2.32598	0.988026	-2.35417	0.0185641		0.0140869	0.677429
	Interval21	-1.62143	0.98828	-1.64066	0.100868		0.0284827	1.37108
	Interval22	-1.19346	0.70041	-1.70394	0.0883918		0.0768221	1.19643
	Interval23	-0.849692	0.573197	-1.48237	0.138241		0.139017	1.31492
	Interval24	-1.60602	0.988286	-1.62506	0.104151		0.0289246	1.39239
	Interval25	2.29203	0.130308	17.5893	2.97463e-69		7.6647	12.7743
	Interval26	-0.112906	0.378626	-0.298199	0.765551		0.425278	1.87611
	Interval27	0.84852	0.235891	3.59709	0.000321795		1.47134	3.70938
	Interval28	1.2892	0.19499	6.61163	3.80123e-11		2.47693	5.3195
	Interval29	1.4507	0.18192	7.97437	1.53158e-15		2.9866	6.09373
	Interval30	0.476363	0.281527	1.69207	0.0906329		0.927345	2.7959
	Interval31	-0.867356	0.573185	-1.51322	0.130223		0.136586	1.29186
	Interval32	0.486013	0.28154	1.72626	0.0842998		0.936313	2.82309
	Interval33	0.618345	0.263228	2.34909	0.0188196		1.10785	3.10891
	Interval34	1.30858	0.192074	6.8129	9.5651e-12		2.53988	5.39269
	Interval35	0.948513	0.225328	4.20947	2.55975e-05		1.66008	4.01548
	Interval36	-2.32239	0.988028	-2.35054	0.0187464		0.0141374	0.679866
	Interval37	0.398725	0.292385	1.3637	0.172662		0.840003	2.64269
	Interval38	-1.63581	0.988274	-1.65522	0.0978795		0.0280763	1.35149
	Interval39	-2.32399	0.988027	-2.35215	0.0186651		0.0141149	0.678781
	Interval40	0.899302	0.230405	3.90313	9.49549e-05		1.56472	3.86088
	Interval41	-0.868946	0.573184	-1.516	0.129519		0.13637	1.28981
	Interval42	-0.423993	0.445994	-0.950669	0.341772		0.273039	1.56856
	Interval43	0.849324	0.235892	3.60048	0.000317628		1.47252	3.71238
	Interval44	-0.257542	0.408049	-0.631156	0.527939		0.347386	1.71984
	Interval45	1.06355	0.216259	4.91794	8.74598e-07		1.89588	4.42565
	Interval46	1.08635	0.212112	5.12158	3.02992e-07		1.95543	4.49106
	Interval47	0.227139	0.318896	0.712266	0.4763		0.671731	2.34474
	Interval48	1.16317	0.204632	5.68419	1.31435e-08		2.14275	4.77907
	Interval49	0.317102	0.304722	1.04063	0.298048		0.755668	2.49517
	Interval50	1.12553	0.208256	5.40453	6.49789e-08		2.04898	4.63533
	Interval51	0.124132	0.335402	0.3701	0.711308		0.586692	2.18479
	Interval52	-0.868152	0.573184	-1.51461	0.129871		0.136478	1.29084
	Interval53	-1.19028	0.700412	-1.6994	0.089243		0.0770662	1.20024
	Interval54	-1.63502	0.988275	-1.65442	0.0980425		0.0280985	1.35256
	Interval55	0.477163	0.281528	1.69491	0.0900933		0.928085	2.79815
	Interval56	0.741195	0.248324	2.98479	0.00283776		1.28979	3.41409
	Interval57	0.615937	0.263224	2.33997	0.0192853		1.10519	3.10141
	Interval58	1.59863	0.169693	9.42074	4.47909e-21		3.54676	6.898
	Interval59	2.23131	0.133559	16.7065	1.1754e-62		7.16733	12.0986
	Interval60	-0.614152	0.497522	-1.23442	0.217045		0.20407	1.43475
	Interval61	1.93021	0.14893	12.9605	2.04834e-38		5.14647	9.22685
	Interval62	-0.865763	0.573186	-1.51044	0.130931		0.136804	1.29393
	Interval63	0.85013	0.235893	3.60387	0.000313508		1.4737	3.71538
	Interval64	2.73683	0.113403	24.1337	1.10864e-128		12.3612	19.2807
	Interval65	0.225537	0.318894	0.707247	0.479413		0.670659	2.34098
	Interval66	-0.852119	0.573195	-1.48661	0.137117		0.138681	1.31173
	Interval67	0.864734	0.235918	3.66541	0.000246945		1.49531	3.77022
	Interval68	0.548524	0.271875	2.01756	0.0436373		1.01577	2.9488
	Interval69	1.08392	0.212108	5.11021	3.21793e-07		1.95069	4.48011
	Interval70	1.33839	0.189328	7.06917	1.55861e-12		2.63085	5.52605
	Interval71	-0.423993	0.445994	-0.950669	0.341772		0.273039	1.56856
Difference In Each Interval Between the Species (Interaction effect)	Interval1	-2.16454	0.74238	-2.91567	0.00354923	0.114803	0.0267934	0.491904	5.23634	0.2232		Xlgrp1a	3374767	3509481	2	1409	1.05368		3372632	3509290	17	1227	10.141
	Interval2	-0.0407688	0.603557	-0.0675475	0.946146	0.960051	0.294128	3.13366	0.365943	0.987861			3509481	3788395	6	1410	1.52571		3509290	3788475	5	1260	1.4214
	Interval3	-0.690661	0.516777	-1.33648	0.181393	0.501245	0.182037	1.38019	0.744071	0.90108			3788395	4013434	6	1415	1.88429		3788475	4013757	10	1261	3.52042
	Interval4	-0.973333	0.355281	-2.73961	0.00615114	0.377822	0.188306	0.758068	1.0736	0.2232			4013434	4243232	12	1415	3.6908		4013757	4243232	26	1260	8.99734
	Interval5	0.558785	0.829668	0.673504	0.500627	1.74855	0.343914	8.89007	1.00059	0.90108		XRgrp6	584636	742095	5	1415	2.24416		584348	742095	2	1261	1.00544
	Interval6	0.863337	0.795492	1.08529	0.277795	2.37106	0.498662	11.274	1.37816	0.90108			742095	1030523	7	1406	1.72619		742095	1030456	2	1247	0.556197
	Interval7	-0.596225	0.527135	-1.13107	0.258027	0.550888	0.196045	1.548	0.633355	0.90108			1030523	1270752	6	1409	1.77266		1030456	1270633	9	1248	3.0028
	Interval8	-0.346148	0.555636	-0.622977	0.5333	0.707408	0.238069	2.10202	0.42855	0.930686			1270752	1433636	6	1402	2.62746		1270633	1434231	7	1258	3.4014
	Interval9	0.720648	0.809915	0.889783	0.373583	2.05576	0.420301	10.0551	1.1753	0.90108			1433636	1572193	6	1400	3.09318		1434231	1572062	2	1242	1.16832
	Interval10	-0.848812	0.609631	-1.39234	0.16382	0.427923	0.12955	1.41349	1.09213	0.90108			1572193	2021157	4	1413	0.630538		1572062	2021454	8	1245	1.42994
	Interval11	0.402138	0.702785	0.572206	0.567182	1.49502	0.377071	5.92747	0.655622	0.94973			2021157	2144665	6	1414	3.43572		2021454	2144420	3	1260	1.93628
	Interval12	-0.974996	1.14197	-0.853786	0.393223	0.377194	0.0402256	3.53693	2.25471	0.90108			2144665	2312954	1	1413	0.420535		2144420	2312954	3	1261	1.41163
	Interval13	0.542619	0.686121	0.79085	0.429032	1.72051	0.448351	6.60229	0.765198	0.90108			2312954	2405742	7	1413	5.33923		2312954	2407663	3	1256	2.52199
	Interval14	0.212115	0.430435	0.492792	0.622159	1.23629	0.531773	2.87418	0.230267	0.958213			2405742	2736091	14	1415	2.9954		2407663	2736756	9	1257	2.1758
	Interval15	-0.897404	0.346402	-2.59064	0.00957963	0.407626	0.206728	0.803758	0.925329	0.2304			2736091	3009654	13	1415	3.35876		2736756	3010008	26	1258	7.56793
	Interval16	0.560994	1.14197	0.49125	0.623249	1.75241	0.186884	16.4324	1.61881	0.958213			3009654	3178280	3	1404	1.26716		3010008	3178304	1	1256	0.473083
	Interval17	0.811379	1.10593	0.733663	0.463154	2.25101	0.257627	19.6682	1.88142	0.90108			3178280	3589512	4	1400	0.694784		3178304	3589522	1	1257	0.193461
	Interval18	0.0506662	0.75825	0.0668199	0.946725	1.05197	0.237996	4.64985	0.57751	0.987861			3589512	3965437	4	1387	0.767162		3589522	3965897	3	1253	0.63614
	Interval19	0.374472	0.858474	0.436206	0.662687	1.45422	0.270323	7.82309	0.877206	0.971345			3965437	4152441	4	1388	1.54108		3965897	4153162	2	1255	0.851003
	Interval20	0.557184	1.1416	0.488072	0.625499	1.74575	0.186308	16.3581	1.61371	0.958213			4152441	4410929	3	1406	0.825464		4153162	4411085	1	1252	0.309675
	Interval21	-0.218255	1.39723	-0.156206	0.875871	0.80392	0.0519837	12.4325	1.99989	0.983127			4410929	4613376	1	1407	0.351071		4411085	4613727	1	1243	0.397008
	Interval22	-0.208044	0.989956	-0.210154	0.833547	0.812172	0.116676	5.65348	1.0233	0.983127			4613376	4733408	2	1415	1.17755		4613727	4733498	2	1263	1.32214
	Interval23	-0.994958	1.14197	-0.871262	0.383611	0.369739	0.0394301	3.46707	2.29405	0.90108			4733408	4862382	1	1414	0.548338		4733498	4861868	3	1237	1.88926
	Interval24	0.206642	1.21085	0.170659	0.864492	1.22954	0.114565	13.1958	1.50885	0.983127			4862382	5108778	2	1412	0.574861		4861868	5107989	1	1224	0.331948
	Interval25	-0.0606416	0.176891	-0.342819	0.731734	0.94116	0.665413	1.33118	0.0349678	0.971345			5108778	5719874	89	1391	10.5279		5107989	5719870	78	1259	10.1775
	Interval26	-0.194398	0.534404	-0.363765	0.716033	0.82333	0.288855	2.34676	0.323378	0.971345			5719874	5870644	7	1392	3.33548		5719870	5870760	7	1260	3.68201
	Interval27	0.545984	0.289733	1.88444	0.0595061	1.72631	0.978344	3.0461	0.382044	0.8568			5870644	6211577	39	1366	8.38335		5870760	6211254	19	1262	4.42299
	Interval28	0.251226	0.251001	1.0009	0.316877	1.2856	0.786049	2.10263	0.126116	0.90108			6211577	6342678	45	1366	25.1643		6211254	6342828	29	1239	17.8022
	Interval29	0.354407	0.229476	1.54442	0.122488	1.42534	0.909039	2.23486	0.178264	0.90108			6342678	6761098	60	1408	10.2092		6342828	6759774	34	1238	6.5935
	Interval30	-0.00292346	0.378627	-0.00772121	0.993839	0.997081	0.474718	2.09423	0.143367	0.9938			6761098	6909553	16	1409	7.65048		6759774	6909553	13	1262	6.87851
	Interval31	1.14037	0.637703	1.78824	0.0737368	3.12792	0.896255	10.9164	1.7071	0.8844			6909553	7178500	13	1406	3.43828		6909553	7178128	3	1259	0.887224
	Interval32	0.343696	0.353377	0.972604	0.33075	1.41015	0.705448	2.81881	0.243002	0.90108			7178500	7474257	23	1412	5.5095		7178128	7473532	13	1250	3.52111
	Interval33	0.0777453	0.348198	0.223279	0.823318	1.08085	0.546226	2.13873	0.127286	0.983127			8545087	8671385	20	1405	11.2739		8544264	8668731	15	1259	9.574
	Interval34	-0.0863645	0.26236	-0.329183	0.742017	0.91726	0.548488	1.53397	0.0762916	0.971345			8671385	8819982	34	1411	16.2285		8668731	8821770	30	1257	15.6068
	Interval35	0.0390377	0.300202	0.130038	0.896536	1.03981	0.57732	1.8728	0.0916452	0.983127			8819982	8980847	27	1415	11.8674		8821770	8981035	21	1261	10.4603
	Interval36	1.03612	1.08335	0.956404	0.338868	2.81825	0.337145	23.5583	2.24718	0.90108			8980847	9335127	5	1357	1.04004		8981035	9334307	1	1252	0.226093
	Interval37	-0.479211	0.443677	-1.08009	0.280102	0.619272	0.259547	1.47757	0.426492	0.90108			9335127	9709155	9	1406	1.7115		9334307	9709102	12	1262	2.53735
	Interval38	0.809558	1.10593	0.732017	0.464158	2.24691	0.257159	19.6323	1.87846	0.90108			9709155	9850302	4	1407	2.01418		9709102	9850451	1	1261	0.561038
	Interval39	1.30548	1.05739	1.23463	0.21697	3.68946	0.464403	29.3109	2.82234	0.90108			9850302	10126462	7	1414	1.79268		9850451	10126462	1	1253	0.28915
	Interval40	0.101434	0.306359	0.331095	0.740573	1.10676	0.607119	2.01758	0.104145	0.971345			10126462	10457074	26	1346	5.84556		10126462	10457132	20	1262	4.79426
	Interval41	0.079705	0.758257	0.105116	0.916284	1.08297	0.245004	4.78693	0.581307	0.984681			10457074	10664990	4	1356	1.41879		10457132	10665720	3	1261	1.14057
	Interval42	0.229097	0.569009	0.402624	0.687225	1.25746	0.412235	3.83571	0.376257	0.971345			10664990	10792870	8	1410	4.43697		10665720	10792870	5	1262	3.11604
	Interval43	-0.58061	0.36574	-1.58749	0.112401	0.559557	0.273225	1.14596	0.470873	0.90108			10792870	10919116	13	1412	7.29357		10792870	10919178	19	1261	11.9327
	Interval44	-0.57227	0.642565	-0.890603	0.373142	0.564243	0.160142	1.98806	0.740382	0.90108			10919116	11032644	4	1412	2.49532		10919178	11032866	6	1262	4.18206
	Interval45	-0.0395715	0.291257	-0.135865	0.891928	0.961201	0.543114	1.70113	0.0863966	0.983127			11032644	11235741	28	1415	9.74821		11032866	11235203	23	1231	9.2384
	Interval46	-0.343381	0.307618	-1.11626	0.264312	0.709368	0.38817	1.29635	0.21254	0.90108			11235741	11350320	21	1407	13.0301		11235203	11351515	24	1255	16.4496
	Interval47	0.247737	0.407182	0.608418	0.54291	1.28112	0.576754	2.84571	0.22717	0.930686			11350320	11457190	16	1407	10.6425		11351515	11456710	10	1257	7.56321
	Interval48	0.0066288	0.274967	0.0241076	0.980767	1.00665	0.587249	1.72558	0.075651	0.9938			11457190	11952079	32	1399	4.62517		11456710	11952749	26	1259	4.16561
	Interval49	0.152755	0.396175	0.385576	0.699811	1.16504	0.535932	2.53263	0.180289	0.971345			11952079	12076320	16	1414	9.10919		11952749	12077435	11	1259	7.00799
	Interval50	0.308105	0.264323	1.16564	0.243761	1.36084	0.81061	2.28457	0.164795	0.90108			12076320	12356079	42	1415	10.6223		12077435	12356079	25	1257	7.14141
	Interval51	-0.0140486	0.4519	-0.0310878	0.975199	0.98605	0.406662	2.39091	0.204411	0.9938			12356079	12576273	11	1408	3.5483		12356079	12576453	9	1260	3.24146
	Interval52	-0.976498	1.14197	-0.855102	0.392495	0.376628	0.0401652	3.53162	2.25764	0.90108		XRgrp8	554473	733633	1	1414	0.394739		554046	733609	3	1260	1.32598
	Interval53	0.112328	0.904422	0.124199	0.901158	1.11888	0.190074	6.58633	0.830598	0.983127			733633	837250	3	1414	2.04759		733609	837103	2	1259	1.53494
	Interval54	0.804498	1.10593	0.727443	0.466955	2.23557	0.255862	19.5331	1.87029	0.90108			837250	978735	4	1413	2.00084		837103	978643	1	1260	0.560726
	Interval55	-0.195503	0.396721	-0.492797	0.622156	0.822421	0.377918	1.78974	0.195609	0.958213			978735	1396437	13	1394	2.23287		978643	1396025	13	1261	2.47034
	Interval56	-0.537096	0.382134	-1.40552	0.159868	0.584443	0.276352	1.23601	0.434499	0.90108			1396437	1540948	12	1394	5.95745		1396025	1541057	17	1259	9.31247
	Interval57	0.385556	0.331748	1.1622	0.245156	1.47043	0.767459	2.81731	0.258711	0.90108			1540948	2453939	26	1345	2.11837		1541057	2453088	15	1262	1.30348
	Interval58	0.0557921	0.225492	0.247424	0.80458	1.05738	0.679653	1.64503	0.0539595	0.983127			2453939	2968428	52	1412	7.171		2453088	2968431	40	1259	6.17339
	Interval59	-0.164757	0.185409	-0.888612	0.374211	0.8481	0.589689	1.21975	0.0615215	0.90108			2968428	3473099	74	1352	10.8891		2968431	3472796	73	1248	11.6508
	Interval60	-0.786643	0.858468	-0.916334	0.359492	0.455371	0.0846492	2.44967	1.35577	0.90108			3473099	3591225	2	1414	1.19739		3472796	3590552	4	1251	2.71535
	Interval61	-0.0466057	0.202473	-0.230183	0.81795	0.954464	0.641817	1.41941	0.0431673	0.983127			3693549	4647724	63	1371	4.8295		3693156	4647776	55	1254	4.6063
	Interval62	0.542706	0.686121	0.790977	0.428957	1.72066	0.44839	6.60285	0.765291	0.90108			4647724	4797384	7	1414	3.30794		4647776	4796782	3	1257	1.60172
	Interval63	0.0662717	0.312854	0.21183	0.83224	1.06852	0.578728	1.97282	0.10227	0.983127			4797384	5225385	25	1407	4.15321		4796782	5224404	19	1260	3.5274
	Interval64	0.103677	0.149909	0.691603	0.489187	1.10924	0.82684	1.4881	0.0332217	0.90108			5225385	6583265	157	1403	8.3829		5224404	6583530	117	1250	6.96896
	Interval65	-0.208362	0.449722	-0.463313	0.64314	0.811913	0.336278	1.96029	0.245664	0.96465			6583265	6862943	10	1410	2.53601		6583530	6861554	10	1259	2.85712
	Interval66	0.225433	0.725486	0.310733	0.756003	1.25286	0.302244	5.19339	0.577151	0.972			6862943	6988689	5	1406	2.82812		6861554	6988849	3	1240	1.9006
	Interval67	-0.275548	0.336167	-0.819677	0.4124	0.759156	0.392808	1.46717	0.188935	0.90108			6988689	7318716	18	1409	3.87174		6988849	7316011	19	1242	4.6774
	Interval68	-1.01098	0.489168	-2.06673	0.0387591	0.363862	0.139492	0.949128	1.26137	0.6984			7318716	7522939	6	1409	2.08519		7316011	7522939	14	1262	5.36192
	Interval69	0.19682	0.274487	0.717049	0.473344	1.21753	0.710935	2.0851	0.114081	0.90108			7522939	7969361	36	1410	5.72421		7522939	7969366	24	1258	4.27554
	Interval70	0.188093	0.245622	0.765785	0.443804	1.20695	0.745779	1.95328	0.0957092	0.90108			7969361	8239910	46	1415	12.0329		7969366	8242220	31	1261	9.01709
	Interval71	0.530505	0.539099	0.984059	0.325086	1.69979	0.590888	4.88974	0.572063	0.90108			8239910	8554780	11	1413	2.4726		8242220	8555058	5	1262	1.26649
	Interval72	0.572184	0.589162	0.971184	0.497883	1.77213	0.55846	5.62342	0.674506	0.90108			8554780	8805520	4	1413	1.12901		8555058	8805399	6	1263	1.89771
